# Supplementary material for: Characterizing Neonatal Heart Maturation, Regeneration, and Scar Resolution Using Spatial Transcriptomics
Source: J Cardiovasc Dev Dis. 2021 Dec 21;9(1):1. doi: 10.3390/jcdd9010001 (PMC8779463; doi:10.3390/jcdd9010001)
Supplement: Supplementary file 1 [file jcdd-09-00001-s001.zip]

Archive with 11 entries (10 files):
- Misra_Supplemental files/
- Misra_Supplemental files/Table S1_ShamvResP2.xlsx
- __MACOSX/Misra_Supplemental files/._Table S1_ShamvResP2.xlsx
- Misra_Supplemental files/Misra_SupplementaryFigures.pdf
- __MACOSX/Misra_Supplemental files/._Misra_SupplementaryFigures.pdf
- Misra_Supplemental files/Table S2_ShamVResP10.xlsx
- __MACOSX/Misra_Supplemental files/._Table S2_ShamVResP10.xlsx
- Misra_Supplemental files/Table S3_BaselineP2vP10.xlsx
- __MACOSX/Misra_Supplemental files/._Table S3_BaselineP2vP10.xlsx
- Misra_Supplemental files/Table S4_spatial.xlsx
- __MACOSX/Misra_Supplemental files/._Table S4_spatial.xlsx
