# Supplementary material for: Characterizing Neonatal Heart Maturation, Regeneration, and Scar Resolution Using Spatial Transcriptomics
Source: J Cardiovasc Dev Dis. 2021 Dec 21;9(1):1. doi: 10.3390/jcdd9010001 (PMC8779463; doi:10.3390/jcdd9010001)
Supplement: Supplementary file 1 [file jcdd-09-00001-s001.zip › Misra_Supplemental files/Table S1_ShamvResP2.xlsx]

## Sheet: Sheet1
Table S1. List of differentially expressed genes in sham vs resection at P2 plus 3 days
	BaseMean	log2FoldChange	stat	pvalue	padj
Tlr13	18.188	0.316	7.158	8.21085e-13	1.39872e-08
Ddx4	14.441	0.207	6.483	8.99798e-11	7.66403e-07
Gpat2	22.792	0.092	5.869	4.39489e-09	2.49557e-05
Gm42969	8.652	0.163	5.067	4.03862e-07	0.00171995
Kif26b	38.142	1.551	4.751	2.02298e-06	0.00582169
Ccdc97	736.635	0.897	4.748	2.05049e-06	0.00582169
Nbas	588.139	1.253	4.674	2.95345e-06	0.00718742
Inf2	50.826	2.251	4.624	3.75657e-06	0.00799914
Pcdhga8	20.043	1.545	4.48	7.4797e-06	0.0141574
Gm37949	17.66	1.522	4.387	1.14702e-05	0.0160978
Cln3	185.36	1.458	4.414	1.01538e-05	0.0160978
Thbs4	389.542	2.17	4.381	1.18368e-05	0.0160978
Otulinl	50.809	1.873	4.372	1.22848e-05	0.0160978
Ngef	26.785	1.327	4.331	1.48638e-05	0.018086
Lama5	75.238	1.634	4.25	2.13376e-05	0.0231551
Arg1	151.994	0.704	4.246	2.17483e-05	0.0231551
Dgkb	21.329	2.195	4.156	3.24401e-05	0.0325069
Olfr78	36.007	1.198	4.103	4.07794e-05	0.0372265
Myo1e	407.206	1.317	4.099	4.15206e-05	0.0372265
Ppp1r26	11.897	1.657	4.019	5.85196e-05	0.0450394
Sugp2	294.165	1.045	4.037	5.41441e-05	0.0450394
Col18a1	1412.94	1.242	4	6.34544e-05	0.0450394
Dgkg	26.382	0.936	4.013	6.00216e-05	0.0450394
Lrp5	223.852	1.38	4.005	6.2004e-05	0.0450394
Itih4	33.392	0.908	3.97	7.17755e-05	0.0489078
