# Supplementary material for: Characterizing Neonatal Heart Maturation, Regeneration, and Scar Resolution Using Spatial Transcriptomics
Source: J Cardiovasc Dev Dis. 2021 Dec 21;9(1):1. doi: 10.3390/jcdd9010001 (PMC8779463; doi:10.3390/jcdd9010001)
Supplement: Supplementary file 1 [file jcdd-09-00001-s001.zip › Misra_Supplemental files/Table S2_ShamVResP10.xlsx]

## Sheet: Sheet1
Table S1. List of differentially expressed genes in sham vs resection at P10 plus 3 days
	BaseMean	log2FoldChange	stat	pvalue	padj
Polq	65.118	0.288	10.285	8.1968e-25	1.43928e-20
Gpm6a	30.407	0.246	6.348	2.18168e-10	1.76079e-06
Cx3cl1	48.163	3.187	6.298	3.00836e-10	1.76079e-06
Hecw1	9.69	0.033	5.896	3.72005e-09	1.63301e-05
D030068K23Rik	9.734	-0.234	-5.52	3.38288e-08	0.0001188
Cenpe	567.042	1.546	5.331	9.77759e-08	0.000214606
Arg1	151.994	1.844	5.346	8.97902e-08	0.000214606
Kif20a	728.501	2.132	5.379	7.47525e-08	0.000214606
Pak1	67.983	2.47	5.293	1.20477e-07	0.000235051
Timp1	1497.74	2.028	5.157	2.51266e-07	0.000441197
Pif1	78.582	2.382	5.073	3.91491e-07	0.000624927
Ptgfrn	1065.63	0.915	4.918	8.73453e-07	0.00127808
Cdh3	43.385	1.414	4.837	1.31538e-06	0.00164977
Xist	763.854	-0.022	-4.848	1.24807e-06	0.00164977
Shroom2	37.753	1.303	4.68	2.86229e-06	0.0033506
Wdfy4	18.357	1.727	4.623	3.77464e-06	0.00414243
Parpbp	73.859	1.066	4.555	5.24953e-06	0.00542214
Slc2a1	293.714	1.526	4.522	6.11776e-06	0.00564037
Gnaz	83.97	1.865	4.512	6.42448e-06	0.00564037
Pfkfb1	28.69	1.357	4.532	5.83643e-06	0.00564037
Ppl	11.585	2.961	4.444	8.81587e-06	0.00703627
Ercc4	327.917	0.896	4.449	8.61773e-06	0.00703627
Tert	42.934	1.3	4.305	1.67262e-05	0.0127694
Crabp2	12.748	2.524	4.203	2.63568e-05	0.0192833
Tmem176a	913.786	1.755	4.171	3.03454e-05	0.0204937
Sema5b	43.196	0.841	4.175	2.97618e-05	0.0204937
Kank4	48.48	1.815	4.14	3.47012e-05	0.0225673
Racgap1	1132.51	1.642	4.086	4.38346e-05	0.027489
Birc5	839.397	1.456	4.033	5.50898e-05	0.0322441
Scube3	21.785	1.112	4.038	5.38057e-05	0.0322441
Lekr1	82.952	1.497	4.001	6.31522e-05	0.0357706
Gm44639	6.856	2.141	3.986	6.72136e-05	0.0368813
Ccn2	6122.01	1.28	3.961	7.44835e-05	0.039632
Cks2	240.715	1.245	3.917	8.97189e-05	0.0463346
Pmepa1	2714.19	0.66	3.899	9.66353e-05	0.0484806
Mfsd2a	27.779	0.917	3.885	0.000102408	0.0499493
