# Supplementary material for: Characterizing Neonatal Heart Maturation, Regeneration, and Scar Resolution Using Spatial Transcriptomics
Source: J Cardiovasc Dev Dis. 2021 Dec 21;9(1):1. doi: 10.3390/jcdd9010001 (PMC8779463; doi:10.3390/jcdd9010001)
Supplement: Supplementary file 1 [file jcdd-09-00001-s001.zip › Misra_Supplemental files/Table S3_BaselineP2vP10.xlsx]

## Sheet: Sheet1
Table S3. List of differentially expressed genes at baseline P2 versus P10
Gene	BaseMean	log2FoldChange (P2 v P10)	pvalue	padj
Hmcn2	1679.61	5.894	1.81551e-46	2.81277e-42
Vtn	1081.13	5.159	4.24458e-34	1.09602e-30
Pi16	10789.5	4.796	3.42849e-42	2.65588e-38
Olfr558	187.025	4.312	2.25805e-22	2.69108e-19
Kcnab1	68.44	3.724	1.25966e-13	3.98285e-11
Pcolce2	1925.72	3.503	8.20705e-38	3.1788e-34
Wfdc1	500.706	3.241	1.29036e-14	5.11563e-12
Ackr3	5526.39	3.152	4.61193e-16	2.38175e-13
Fgf16	127.715	3.151	3.08186e-12	7.23444e-10
Dgkb	21.329	3.078	7.73754e-09	8.84962e-07
Thbd	2037.13	3.064	1.26443e-31	2.79855e-28
Gja4	506.579	2.926	6.77685e-11	1.20682e-08
Gfra1	1642.15	2.872	8.83913e-19	7.20761e-16
Atp2a3	720.282	2.847	2.53969e-09	3.33453e-07
Olfr78	36.007	2.78	1.22557e-07	9.73728e-06
Lsamp	113.318	2.733	2.95494e-09	3.72202e-07
Pamr1	3945.82	2.691	4.01737e-35	1.24482e-31
Itga7	1216.28	2.679	9.93409e-18	6.41287e-15
Steap4	1478.41	2.676	3.48742e-12	7.94568e-10
Tnfaip2	1693.43	2.667	3.30333e-17	1.9684e-14
Crispld2	4957.25	2.647	2.20222e-41	1.1373e-37
Slc16a12	68.852	2.625	3.8094e-08	3.6208e-06
Ackr2	601.171	2.619	1.19098e-13	3.84413e-11
Kcnk13	151.901	2.609	6.53333e-08	5.68657e-06
Kcng4	58.199	2.597	1.94489e-08	1.98238e-06
Ccrl2	233.467	2.586	1.16917e-10	1.97159e-08
Cxcl12	2631.74	2.551	3.13192e-15	1.42714e-12
Igfbp6	1433.61	2.496	1.21633e-11	2.58145e-09
Dio3os	20.146	2.494	5.8471e-07	3.5948e-05
Gask1a	633.891	2.487	1.99734e-21	2.06299e-18
Duoxa1	245.387	2.45	3.01881e-09	3.74163e-07
Efhd1	970.457	2.449	2.02624e-07	1.49488e-05
Ano1	358.301	2.427	5.03837e-07	3.2256e-05
Podn	597.244	2.411	2.60677e-08	2.58889e-06
Tmem100	1728.33	2.41	8.5115e-10	1.2098e-07
Gm44645	48.719	2.402	5.20374e-07	3.28245e-05
Myoc	37.36	2.394	6.34636e-08	5.5866e-06
Gm7117	17.808	2.382	1.84613e-05	0.000616426
Higd1b	355.926	2.365	1.32076e-14	5.11563e-12
Clec3b	5642.64	2.321	1.65041e-11	3.27818e-09
Gstt1	642.285	2.31	4.26995e-09	5.16831e-07
Engase	476.219	2.308	2.90539e-07	2.00184e-05
Sema3b	506.464	2.288	3.9822e-11	7.25837e-09
Ripor3	185.686	2.286	6.40846e-07	3.79415e-05
Runx2	46.93	2.282	2.68395e-06	0.000124872
Nrip2	90.014	2.28	5.21192e-07	3.28245e-05
Islr	15115.7	2.277	7.8243e-21	7.1307e-18
Adcy7	2608.76	2.274	2.58227e-13	7.84452e-11
Pltp	2318.26	2.272	1.66202e-14	5.98829e-12
Rgs4	718.203	2.266	4.89314e-12	1.08299e-09
Eln	30177.5	2.259	1.63745e-11	3.27818e-09
Cpm	243.473	2.259	4.53878e-07	2.96706e-05
Rasd1	192.48	2.254	3.47053e-06	0.000154066
Alkal2	17.346	2.253	7.00028e-07	4.04684e-05
Cilp	1656.37	2.245	2.2287e-06	0.000107123
Adcy5	124.913	2.242	7.53595e-08	6.38003e-06
Myh11	544.773	2.216	5.07154e-06	0.00021527
Wnt9a	663.251	2.188	5.97133e-14	2.01117e-11
Emilin2	3389.06	2.182	9.37466e-19	7.26208e-16
Emid1	236.274	2.177	6.75983e-07	3.92247e-05
Olfml2a	934.479	2.172	6.29639e-08	5.57428e-06
Mfap4	21100.2	2.159	2.85209e-16	1.57812e-13
Sod3	5230.21	2.135	1.54537e-14	5.70057e-12
Cadm3	80.242	2.135	4.60619e-06	0.000198232
Vwa1	1134.68	2.132	9.78594e-16	4.73793e-13
Gm4956	66.904	2.13	1.43767e-07	1.10815e-05
Pik3ip1	632.688	2.12	2.77465e-09	3.5527e-07
Col4a4	269.737	2.119	1.38372e-06	7.11886e-05
Klhl26	611.621	2.109	6.66964e-08	5.77278e-06
Adamtsl2	2645.98	2.107	2.07165e-08	2.08416e-06
Eno2	83.802	2.104	1.39397e-07	1.07984e-05
Gm266	299.027	2.09	7.268e-09	8.4664e-07
A730056A06Rik	99.669	2.088	4.93137e-06	0.000209895
Zdhhc14	255.754	2.087	7.41547e-09	8.57372e-07
Dact2	256.245	2.086	6.07533e-06	0.000249008
Entpd2	4046.09	2.055	1.42039e-13	4.40122e-11
Spsb1	1065.42	2.049	1.88907e-07	1.41422e-05
Dbp	499.726	2.049	1.65185e-05	0.000570253
Cpz	1868.75	2.038	4.14482e-08	3.89186e-06
Map6	631.372	2.034	5.69008e-08	5.15535e-06
Adora1	147.795	2.031	2.24392e-05	0.000725913
Prss23	996.847	2.03	1.12413e-14	4.58318e-12
Gm13889	502.26	2.03	1.79555e-11	3.4773e-09
C1qtnf1	2099.43	2.025	1.68806e-17	1.04613e-14
Mettl27	155.57	2.007	1.31061e-05	0.0004789
Flt3l	63.529	2.005	1.25522e-06	6.66102e-05
Rgs6	98.788	2.005	7.02907e-05	0.00182109
Pcsk6	30272.6	2.003	5.00042e-22	5.53368e-19
Gm49212	65.318	2.001	1.25939e-08	1.35498e-06
Lrrn4cl	2324.23	1.999	4.42448e-14	1.5233e-11
Tinagl1	593.584	1.997	9.19655e-09	1.01051e-06
Bcar3	231.806	1.991	3.23611e-10	4.9154e-08
Gprin2	33.333	1.98	1.76646e-07	1.34156e-05
Ctnnal1	270.477	1.964	1.50924e-05	0.000532633
Col4a6	71.828	1.957	5.07066e-07	3.23291e-05
Tcf15	166.436	1.953	2.69009e-05	0.000831888
Aatk	140.729	1.945	9.84958e-05	0.00236828
Nbl1	5176.07	1.942	6.99896e-08	5.95796e-06
1810008I18Rik	33.853	1.942	4.91589e-05	0.00138728
H2-M3	153.331	1.94	1.99506e-06	9.75064e-05
Msx1	243.954	1.934	1.62186e-07	1.23781e-05
Phactr1	465.216	1.925	4.18319e-14	1.47296e-11
Cyb5rl	117.892	1.924	6.33286e-05	0.00167432
Iqsec3	22.328	1.92	8.34161e-07	4.68249e-05
Cpxm1	4110.38	1.912	1.48058e-14	5.59479e-12
Ctsf	1689.72	1.908	7.14147e-16	3.56912e-13
Adamts8	642.389	1.905	1.25754e-06	6.66102e-05
Gm13716	60.679	1.897	4.06709e-05	0.00118968
Sqor	1061.83	1.891	2.66929e-07	1.87773e-05
Ccbe1	203.869	1.881	6.10492e-05	0.00162794
Adamtsl4	2230.91	1.878	6.17476e-18	4.34844e-15
Gas6	1871.12	1.877	2.44137e-12	6.00383e-10
Arsi	456.813	1.872	2.77255e-06	0.000127843
9330151L19Rik	77.728	1.867	5.52067e-06	0.000229924
Htra1	4702.89	1.866	3.41219e-16	1.82293e-13
Tmem204	1415.99	1.862	2.51351e-07	1.79456e-05
Ntn4	612.982	1.854	5.08229e-09	6.10387e-07
Krt20	10.059	1.839	2.52375e-05	0.000789909
Vsig10	204.69	1.837	1.29535e-06	6.80298e-05
Gstt2	248.756	1.833	2.76126e-06	0.000127843
Pcp4l1	268.05	1.83	2.01817e-08	2.04363e-06
Susd2	268.095	1.829	9.9972e-05	0.00239022
Fibin	2168.99	1.827	2.88985e-13	8.61007e-11
Gm2a	1699.85	1.826	7.96505e-12	1.71392e-09
Mturn	1514.72	1.822	2.8259e-10	4.43693e-08
Kcnj8	1935.09	1.82	1.56706e-09	2.16772e-07
Akr1c14	254.732	1.819	2.43743e-06	0.000115436
Rtn4r	55.272	1.806	2.20896e-05	0.000717471
Trpc3	291.268	1.793	0.000204168	0.00422884
Pink1	3523.11	1.792	2.45448e-10	3.92034e-08
Ace	2118.92	1.791	1.96089e-12	5.03106e-10
Ston2	364.226	1.79	6.22913e-07	3.75113e-05
Defb25	14.664	1.786	0.000383594	0.00684107
Lrrn2	1109.42	1.763	1.69174e-06	8.48224e-05
Cldn3	38.281	1.76	0.000391935	0.00697159
Nxph3	41.134	1.76	0.000643262	0.0102743
Hs3st1	1251.62	1.758	1.47512e-08	1.56535e-06
Angptl1	451.475	1.758	2.14243e-07	1.55834e-05
Bmp6	2275.32	1.753	9.4939e-18	6.39518e-15
Htra3	34997.5	1.752	2.7365e-11	5.17033e-09
Meak7	413.7	1.747	1.77184e-06	8.79843e-05
Col4a3	157.063	1.744	1.19557e-05	0.000445264
Fgl2	1814.42	1.737	0.000261077	0.00508789
Steap3	3045.16	1.733	6.57661e-15	2.83032e-12
Tgfbi	1812.52	1.73	2.7568e-12	6.57095e-10
Rab7b	823.746	1.73	6.76055e-08	5.81895e-06
Gpr27	75.902	1.73	0.000292276	0.00554931
Chrd	511.216	1.728	1.24899e-06	6.66102e-05
Cyp27a1	832.893	1.728	8.0031e-05	0.00202271
Npr1	254.948	1.718	9.29379e-06	0.000359037
Gm47163	102.758	1.715	2.42429e-05	0.000768473
Gprc5c	343.311	1.715	0.000402317	0.00711541
Ppp1r3d	45.497	1.711	6.06675e-06	0.000249008
Grip2	36.046	1.707	6.7075e-07	3.90674e-05
Procr	95.175	1.704	0.000301061	0.00565374
Lims2	1432.4	1.701	1.38109e-05	0.000497611
Paqr7	147.161	1.698	3.00689e-05	0.00091212
Ebf4	68.863	1.698	0.000335599	0.00616778
Fjx1	307.173	1.693	8.72257e-09	9.65277e-07
Rundc3a	44.792	1.684	0.000529032	0.00883222
C1s1	1002.34	1.683	8.79671e-05	0.00218409
Serinc5	932.124	1.681	4.25419e-05	0.00123197
Smoc2	34466.3	1.676	1.16514e-29	2.25644e-26
Fam131a	179.458	1.671	9.52021e-07	5.23038e-05
A4galt	809.837	1.671	1.73291e-06	8.63279e-05
Fam102a	363.313	1.671	5.47207e-05	0.00150051
Exoc3l4	183.659	1.669	1.39023e-06	7.11886e-05
Plpp3	5357.16	1.666	8.6753e-08	7.22615e-06
Plxdc2	4117.13	1.666	1.28291e-05	0.000473239
Galnt16	2658.53	1.652	1.68958e-11	3.3135e-09
Junb	23594.8	1.651	2.18612e-06	0.000105513
Oplah	479.89	1.65	6.90069e-05	0.00179204
Plekhb2	317.78	1.637	5.63039e-05	0.00153577
Cd248	9892.09	1.636	5.82781e-13	1.64164e-10
Fam129a	3493.51	1.636	3.48119e-07	2.34496e-05
Nupr1	1539.35	1.63	9.35887e-07	5.16004e-05
C1ra	1029.11	1.63	3.31619e-05	0.000995693
Tmem119	5364.29	1.623	1.33195e-07	1.03848e-05
Palm	3389.78	1.621	1.24061e-12	3.37208e-10
Gadd45a	901.557	1.62	0.000539314	0.0089437
1700019D03Rik	389.442	1.618	7.99656e-05	0.00202271
Cacna1g	155.078	1.618	0.00056886	0.00935599
Plekhf1	992.058	1.611	2.12885e-05	0.000697298
3300005D01Rik	23.546	1.606	3.49915e-06	0.000154892
Rogdi	682.28	1.605	9.61937e-07	5.26618e-05
Frem2	20.988	1.599	0.000134442	0.00304518
Peli2	280.11	1.597	2.04919e-06	9.98366e-05
Islr2	73.066	1.596	0.000640881	0.0102468
Lsp1	11452	1.595	1.27504e-10	2.12411e-08
Gm36535	53.036	1.594	0.000414567	0.00726571
Pitpnm1	544.908	1.593	8.65809e-09	9.65034e-07
Acss1	46.529	1.593	4.64103e-07	3.00852e-05
Pthlh	35.489	1.592	1.38166e-06	7.11886e-05
Cygb	7295.11	1.585	3.12888e-13	9.14637e-11
Kcp	2462.37	1.581	8.8036e-07	4.92398e-05
Adamts17	519.04	1.581	0.000185166	0.00394063
Ramp1	144.938	1.581	0.000208647	0.00430435
Camkk1	438.044	1.581	0.000610118	0.00984641
Calcoco1	1349.99	1.576	6.86637e-10	1.00309e-07
Clip4	356.536	1.575	5.01882e-05	0.00140863
Cbr3	654.021	1.566	6.74409e-05	0.00176796
Stim1	1024.16	1.564	8.83042e-20	7.60054e-17
Psd	197.218	1.562	9.63514e-08	7.95961e-06
Ltbp2	773.536	1.556	0.000219483	0.00447934
Slc45a3	133.701	1.555	0.000425393	0.00741352
Fbln1	9012.05	1.552	4.53339e-08	4.23107e-06
Clstn2	33.508	1.552	8.51988e-05	0.00212901
Mafb	597.667	1.55	7.01432e-06	0.000282267
Fbln5	9026.88	1.548	9.29769e-15	3.89322e-12
Tef	2030.01	1.547	1.69597e-10	2.76586e-08
Aif1l	843.959	1.543	0.000198495	0.00415579
Per3	449.373	1.542	0.000718194	0.0111829
Gm10138	37.65	1.536	0.000190937	0.00404676
Mustn1	445.034	1.53	2.16155e-05	0.000703547
Gm48488	154.979	1.52	2.4144e-10	3.8965e-08
Herpud1	3354.52	1.52	7.95937e-08	6.70188e-06
Stmn4	303.807	1.517	0.000628075	0.0100628
Esm1	46.172	1.515	6.1365e-05	0.00163066
Nr1d1	1284.88	1.512	0.000155894	0.00343565
Cln3	185.36	1.509	4.48754e-06	0.000194205
Gm10734	8.573	1.509	0.000660464	0.0104949
Btbd11	53.206	1.506	0.00016982	0.00369008
Ntrk2	80.002	1.505	4.45002e-07	2.92649e-05
Hlf	512.28	1.501	0.000527196	0.00882058
Itih2	23.258	1.499	1.3031e-05	0.00047728
1810010H24Rik	99.237	1.499	0.000203199	0.00422005
Lrrc32	4181.44	1.496	7.96396e-13	2.20332e-10
Serping1	23656.8	1.496	1.59922e-08	1.6741e-06
Capn5	812.323	1.484	2.86383e-10	4.43693e-08
Ret	2852.66	1.481	3.23004e-11	6.02928e-09
Axl	31522.4	1.479	1.30604e-11	2.7344e-09
Gsn	126977	1.479	3.76628e-10	5.61068e-08
Ypel3	3007.12	1.478	1.5845e-09	2.17245e-07
Prrt4	710.597	1.473	2.98517e-06	0.000137238
Cd9	3482.17	1.47	5.20975e-06	0.000219333
Radil	725.336	1.467	1.39627e-06	7.11886e-05
Fmnl1	272.089	1.463	8.51857e-06	0.000331604
Mamdc2	700.407	1.462	8.11356e-07	4.60452e-05
Cnnm3	654.819	1.461	0.000135181	0.00305457
Zfp651	1668.43	1.455	8.54033e-08	7.15218e-06
Slc48a1	733.477	1.455	1.38901e-06	7.11886e-05
Gnaz	83.97	1.454	0.000435056	0.00755642
P2rx7	84.286	1.453	0.00054534	0.00902665
Sntg2	91.217	1.452	0.000576266	0.00940788
Gper1	135.193	1.449	0.00012941	0.00295714
Lrsam1	382.468	1.445	2.77991e-05	0.000851168
Evc	898.233	1.437	5.21102e-13	1.49508e-10
Slc8b1	802.448	1.436	0.000233343	0.00465874
Sbk2	47.43	1.435	0.000505434	0.00853947
H2-K1	1550.03	1.434	6.85091e-06	0.000277131
Il17d	1924.71	1.433	3.63371e-06	0.00016039
Galnt18	257.869	1.432	1.28699e-06	6.78211e-05
Man1c1	1599.97	1.426	1.94603e-12	5.03106e-10
Asap3	790.905	1.426	4.79128e-06	0.000204613
Rftn1	1999.85	1.423	2.0556e-07	1.50909e-05
Vipr2	736.589	1.422	8.04206e-05	0.00202924
Nr3c2	30.476	1.42	0.000531221	0.00884018
Abhd8	1375.17	1.419	6.18795e-06	0.000251627
Lif	108.916	1.418	7.71601e-05	0.00197449
Xpnpep2	63.876	1.416	0.000137932	0.00310607
Frg2f1	59.911	1.414	0.000507169	0.00854253
Irf5	284.842	1.411	8.97669e-05	0.00221458
Lrrc55	419.488	1.409	0.000695182	0.0109013
Serpinf1	11200.4	1.407	3.1463e-12	7.27546e-10
Tspan11	708.509	1.405	1.60706e-06	8.13664e-05
Kazn	500.919	1.404	5.77706e-06	0.000238043
Plekha6	2574.31	1.403	0.000314255	0.00585186
Ces1d	129.373	1.401	2.78264e-07	1.93325e-05
Fchsd1	183.04	1.399	6.18574e-06	0.000251627
Usp35	160.332	1.399	4.99181e-05	0.00140359
Ficd	365.432	1.398	0.000407975	0.00719084
Manba	639.293	1.397	4.05446e-07	2.68444e-05
Sugct	105.891	1.396	0.000600462	0.00973102
Pla2g4a	559.191	1.394	0.000262586	0.00509167
Scara5	5362.44	1.39	7.06344e-06	0.000283507
Agmo	250.833	1.39	0.000672295	0.0106393
Col8a2	533.096	1.389	0.000386564	0.00688394
Mfap5	43169.3	1.388	1.72784e-05	0.000588337
Ubap1l	11.718	1.383	0.000128944	0.00295086
Cpxm2	11.925	1.381	0.000143474	0.00320295
F3	419.496	1.38	1.33388e-07	1.03848e-05
Slc2a8	594.67	1.38	6.03702e-05	0.00161261
Lefty1	434.964	1.373	0.000156863	0.00344597
Ccdc80	15945.8	1.372	1.89938e-07	1.41477e-05
Bckdha	247.715	1.37	2.12782e-05	0.000697298
Colec11	1352.52	1.365	2.98354e-07	2.04531e-05
Rgs5	4338.68	1.364	0.00024186	0.00476735
Cd83	1063.99	1.364	0.000295392	0.00558792
Cabcoco1	11.598	1.361	9.6838e-05	0.00233693
Fgf18	525.668	1.359	5.68247e-06	0.000234769
Ltbp3	5043.37	1.357	1.76755e-08	1.81355e-06
Esam	654.614	1.357	0.00037296	0.0067293
Fcgrt	8478.94	1.356	6.40536e-09	7.51805e-07
Urgcp	1057.54	1.353	0.000331247	0.00609502
Col8a1	2291.41	1.351	0.000559492	0.00922423
Tcp11l2	1416.26	1.347	5.13483e-08	4.70734e-06
Ctsk	2469.26	1.345	9.24558e-11	1.62775e-08
Tubb4a	3047.82	1.342	2.61375e-06	0.000121972
Osr1	812.89	1.342	0.000116515	0.00272273
Tmub1	209.169	1.34	0.000373102	0.0067293
Podxl2	1055.26	1.338	1.09016e-05	0.000412733
Slc27a1	456	1.337	2.53593e-06	0.000119058
Tbx2	815.044	1.333	1.39685e-06	7.11886e-05
Chn2	228.856	1.328	0.000156137	0.00343612
Pcdhb20	154.411	1.325	0.000589107	0.00960741
Cebpd	9034.74	1.319	0.000572371	0.00938385
C1qtnf2	5002.82	1.318	7.81938e-05	0.00199581
Scamp5	746.579	1.316	2.87323e-08	2.78218e-06
Sync	272.471	1.314	0.000196679	0.00412744
Lynx1	390.951	1.313	1.97342e-05	0.000653294
Coq8a	253.599	1.311	0.000570542	0.00936432
Itgb5	9263.39	1.307	1.60639e-12	4.291e-10
Clec4g	20.162	1.304	1.8812e-05	0.000625439
Tspan17	333.528	1.301	0.00038269	0.00684107
Slc49a4	2056.2	1.3	1.36533e-06	7.11886e-05
Lrrc75a	1074.04	1.295	5.34245e-07	3.33752e-05
Rab6b	622.347	1.295	0.000690275	0.0108573
Pik3r2	4024.99	1.291	2.67849e-07	1.87773e-05
Timp2	38390.5	1.286	5.99602e-21	5.80602e-18
Grasp	659.519	1.286	9.62451e-06	0.000368179
Cd55	2342.98	1.286	5.73467e-05	0.00155599
P2ry2	1036.36	1.285	2.67543e-07	1.87773e-05
Sfxn3	2066.57	1.28	1.64429e-08	1.70973e-06
Ltbp4	45703.8	1.28	6.23848e-07	3.75113e-05
Tmco4	242.195	1.277	0.000338392	0.00620438
Trpc4	9.802	1.274	0.000722058	0.0112093
Lemd2	1800.94	1.268	7.9335e-05	0.00201829
Rab3il1	4981.53	1.268	0.000103857	0.00246282
Lpin3	495.038	1.267	9.20254e-06	0.000357331
Fap	1825.1	1.266	2.24432e-05	0.000725913
Kcnq4	312.242	1.261	0.000308902	0.005773
Dusp1	13498.4	1.26	1.67422e-05	0.000571928
Ackr1	25.271	1.26	2.49128e-05	0.000783192
Flcn	875.587	1.258	4.66873e-06	0.000200367
Tmem9	2218.19	1.258	4.80082e-05	0.00135728
Zswim5	28.44	1.256	2.59078e-27	4.45988e-24
Pex14	637.518	1.252	5.8418e-07	3.5948e-05
Orai1	737.984	1.252	0.000104681	0.00247431
Slc39a3	975.864	1.249	0.000159598	0.00348753
Bbs9	302.844	1.246	0.000326356	0.00601933
Tfeb	596.914	1.245	0.000525533	0.00881178
Kazald1	722.008	1.244	0.000471891	0.00809635
Adgrd1	2837.97	1.242	5.80416e-05	0.00156662
4930458D05Rik	11.74	1.228	0.000138396	0.00310749
Lamb2	5664.39	1.226	1.53871e-05	0.000539349
Fxyd1	2011.45	1.223	0.00022466	0.00454988
2020-03-02	1775.23	1.22	1.57689e-05	0.000551484
Snx11	288.076	1.219	0.000575967	0.00940788
Rxrb	1021.6	1.218	0.00010668	0.00251567
Ngef	26.785	1.214	2.46833e-05	0.000778856
Adamts15	2223.68	1.21	1.67595e-05	0.000571928
Slc25a34	15.232	1.21	6.01457e-05	0.00160939
Ttc38	199.904	1.209	0.000201926	0.0042049
Trim62	256.053	1.208	0.000300731	0.00565374
Ip6k1	2435.07	1.203	2.11434e-06	0.000102367
Csdc2	782.136	1.202	5.16482e-05	0.00143918
Cys1	1011.99	1.202	8.13484e-05	0.00204658
Mr1	451.18	1.202	0.000591582	0.00963762
Mmp11	976.097	1.2	8.83889e-07	4.92594e-05
Adamts10	4224.52	1.199	0.00062471	0.0100193
Pdk2	816.71	1.197	0.00046998	0.00807251
Serpinb6c	21.939	1.194	2.97657e-05	0.000906013
Scarf2	4229.23	1.19	4.67905e-07	3.02052e-05
Ell	502.106	1.189	7.20817e-07	4.13615e-05
Anks1	584.991	1.187	9.48473e-05	0.00230324
Tbc1d17	1524.09	1.179	2.56088e-05	0.000797025
Atp1a2	2199.7	1.179	0.000465771	0.00801228
Cd34	39522.1	1.177	8.00808e-09	9.05614e-07
AW551984	801.037	1.175	8.1882e-07	4.62992e-05
Cd200	1175.78	1.172	4.94145e-07	3.17667e-05
Pdxk	481.626	1.169	2.06358e-06	0.000100223
Ier5l	1584.68	1.169	3.02216e-06	0.000138119
Angpt4	11.399	1.169	0.000291977	0.00554931
Adcyap1r1	1357.99	1.168	9.07446e-05	0.00222806
Acan	28.17	1.164	1.65845e-05	0.000570947
Dtx4	2396.37	1.163	3.72034e-05	0.00109998
Ldlrap1	1385.09	1.163	4.93637e-05	0.00139053
Myo1e	407.206	1.162	0.000293937	0.00556813
Tspan4	1755.62	1.159	0.000170545	0.00369545
Car8	953.474	1.157	0.000118757	0.00276262
Mtch1	17371.8	1.157	0.000281328	0.00537438
St3gal4	2520.85	1.155	5.36493e-05	0.00147898
Vmac	510.446	1.153	0.000100404	0.00239685
Capg	1879.76	1.151	2.14146e-05	0.000698476
Cercam	2757.88	1.149	2.29252e-05	0.000735363
Ezh1	960.583	1.146	0.000114993	0.00269121
Adora2b	310.261	1.146	0.000522513	0.00877871
Slc25a23	254.734	1.145	0.000103517	0.0024598
Fmo1	747.646	1.143	0.000699419	0.0109455
Tesk1	677.011	1.142	9.31601e-06	0.000359037
Cirbp	1893.85	1.142	1.26241e-05	0.000467725
Bag3	1208.95	1.141	0.00032232	0.00595198
4930404H11Rik	12.865	1.14	0.000227896	0.00459738
Rarg	362.696	1.139	8.3737e-06	0.000329273
Ssc5d	3868	1.136	1.07733e-05	0.000409095
Jund	3273.22	1.135	0.000357529	0.00650905
Mapre3	398.628	1.134	7.09599e-06	0.000284078
Mmp2	51090.4	1.128	1.05491e-10	1.83637e-08
Smim14	4259.05	1.128	3.65016e-09	4.45291e-07
Col5a3	8243.3	1.128	8.931e-05	0.00220683
Nsmf	2003.55	1.124	7.51637e-05	0.0019312
Cck	9.753	1.124	0.000413277	0.00726292
Gpsm1	1412.84	1.123	1.29921e-05	0.000476982
Dnm1	2348.72	1.123	5.83763e-05	0.00157018
Naga	1336.59	1.122	1.55496e-06	7.89868e-05
Cd302	2735.93	1.122	1.9963e-05	0.000659229
Rpap2	259.144	1.122	5.06507e-05	0.00141648
Pcdhb17	367.859	1.12	0.00029639	0.00559997
Gas1	18015.5	1.119	3.46238e-10	5.20802e-08
Pmepa1	2714.19	1.117	4.62499e-11	8.33198e-09
Vps37b	197.128	1.116	0.0006539	0.0104227
Gfpt2	12294.7	1.114	8.92418e-05	0.00220683
Acbd4	549.887	1.109	1.95135e-05	0.000647373
Dhrs3	493.48	1.108	0.000539751	0.0089437
Arvcf	387.708	1.106	8.13719e-05	0.00204658
H2-D1	4393.43	1.106	0.000232726	0.00465843
Mxra8	15768.8	1.104	2.36572e-08	2.36465e-06
Fam3a	969.287	1.104	0.000381339	0.00683016
Tnfrsf1b	1411.7	1.102	2.71705e-05	0.000836885
Adamts2	20767.6	1.1	9.6586e-08	7.95961e-06
Mn1	876.347	1.098	0.000203015	0.00422005
Jun	18416.9	1.097	2.94126e-05	0.000897028
Crtc1	442.273	1.095	5.38651e-06	0.000225549
Gabarapl1	1035.09	1.094	5.57137e-06	0.000230795
Slc12a4	2941.88	1.091	1.81185e-06	8.96837e-05
Zdhhc1	1052.1	1.087	2.4689e-06	0.000116263
Klf2	8251.52	1.085	5.55914e-07	3.45895e-05
Lrp3	1177.61	1.084	0.000555241	0.00917094
Tprgl	6979.11	1.082	0.000173806	0.00375038
Inpp5k	1073.96	1.077	1.79581e-05	0.000602618
Mtmr3	1543.31	1.077	0.000107608	0.00252984
Bmp4	995.936	1.076	2.49836e-05	0.000783546
Zfp513	268.593	1.075	8.39935e-06	0.000329446
Zfp385a	1421.69	1.073	1.01115e-07	8.24512e-06
Lum	51836.9	1.073	6.14667e-05	0.00163066
Kiss1r	14.293	1.073	0.000238877	0.00473264
Ephb3	1327.86	1.068	0.000131873	0.00300015
Ndrg2	2357.01	1.067	2.87466e-09	3.65058e-07
Kifc3	466.538	1.067	2.65968e-05	0.000824127
Atg9a	750.69	1.067	0.000124093	0.00285673
Terf2ip	516.347	1.065	9.27936e-06	0.000359037
Acvrl1	2993.11	1.063	1.76499e-05	0.000597144
Shc2	950.159	1.063	0.000122022	0.00282585
Plod1	5060.63	1.061	9.50224e-06	0.000365306
Cd4	12.166	1.06	0.000461731	0.00796566
Maf1	3291.67	1.059	0.000224981	0.00455044
Atp1b2	410.164	1.059	0.000644342	0.0102809
Rab11fip5	557.128	1.058	5.57782e-05	0.00152411
Atp9a	4223.46	1.057	0.000262505	0.00509167
Pbxip1	1892.45	1.056	5.84137e-08	5.23123e-06
Tsc22d1	4515.21	1.056	0.000611991	0.00986636
Rgmb	1686.44	1.054	6.50837e-08	5.68657e-06
Loxl1	14777.9	1.053	2.01957e-12	5.04664e-10
Ndufa4l2	1657.31	1.05	0.000659918	0.0104949
Ipo13	812.061	1.048	0.00070692	0.0110295
Plbd2	2765.63	1.045	5.17982e-07	3.28245e-05
Htr7	14.502	1.045	0.000449253	0.00777062
Ccdc30	16.758	1.043	0.000104766	0.00247431
Tmem63a	1122.62	1.038	4.32895e-05	0.00125128
Mfge8	12259	1.037	2.06498e-07	1.50909e-05
Dnajc4	470.742	1.036	0.000120989	0.00281033
Cdkn1a	1696.56	1.033	0.000399646	0.00707625
Pnpla2	726.245	1.031	3.79713e-06	0.000166654
Smtnl2	6140.2	1.031	2.27258e-05	0.00073048
Dmpk	625.596	1.031	2.72464e-05	0.000837556
Mxi1	1063.55	1.031	3.21621e-05	0.00097132
Gm35048	14.419	1.029	0.000310948	0.00580423
Armc9	369.365	1.029	0.000488464	0.00833456
Ctsh	439.837	1.023	3.60528e-05	0.00107005
Retreg2	1712.77	1.023	9.52495e-05	0.00230622
Hmgcs2	2114.79	1.022	0.000200019	0.0041764
Slc29a1	4383.56	1.022	0.000278204	0.00532838
Socs1	707.359	1.017	0.000287103	0.00546449
Bean1	355.671	1.015	1.61683e-05	0.000562912
Tmem104	579.318	1.015	0.000201751	0.0042049
Zfp319	609.716	1.014	0.0006842	0.0107727
Nid2	4179.49	1.013	0.000601084	0.00973102
Map4k1	36.446	1.009	9.10678e-05	0.00223246
Col25a1	18.912	1.009	0.000203689	0.00422458
Susd5	38.9	1.008	3.37723e-05	0.00100816
Mrc2	5555.34	1.008	0.000298247	0.00562819
Igfbp4	28535.3	1.001	1.46517e-05	0.000519469
Fam117a	302.187	1.001	0.000226196	0.00456905
Hectd3	635.911	1	5.71711e-05	0.00155395
Mgat4b	967.258	0.999	1.58766e-05	0.000554
H6pd	1487.04	0.997	0.000282353	0.00538732
Rasgef1b	465.869	0.997	0.000507807	0.00854253
Chpf	11715.2	0.996	1.469e-05	0.000519618
Sidt2	3705.35	0.996	3.08884e-05	0.000934677
Gpr157	25.101	0.994	0.000379672	0.00682397
Xylt2	1460.12	0.992	9.85955e-05	0.00236828
Dact3	1841.92	0.991	7.63602e-05	0.00195869
Sesn1	1327.67	0.989	7.06265e-05	0.00182674
Dcn	182335	0.986	0.000133221	0.00302196
Rnf112	19.396	0.986	0.000366544	0.00664429
Fam214b	338.559	0.984	0.000717962	0.0111829
Mobp	14.272	0.981	0.000321376	0.00594162
Atg7	710.978	0.98	0.000218129	0.0044584
Daglb	1014.36	0.979	2.7314e-07	1.9062e-05
Mospd3	675.927	0.977	1.41544e-05	0.000507625
C1qtnf7	3306.99	0.977	0.000126891	0.00291248
Plekho2	3321.74	0.975	7.13687e-06	0.000284245
Map1lc3b	4993.4	0.974	1.20877e-05	0.000449099
Snrk	1824.35	0.97	9.80106e-08	8.03428e-06
Zfp580	391.749	0.97	2.79057e-05	0.000852748
Fbxo10	680.254	0.97	3.74538e-05	0.00110318
Cpq	4334.77	0.966	1.11159e-06	6.00063e-05
Slc1a5	2972.29	0.966	7.46823e-05	0.00192201
Lmna	12641.4	0.966	0.000420482	0.00735274
Pepd	1354.1	0.962	0.000158854	0.00347617
Stoml1	935.607	0.956	0.00062131	0.00997508
Lrp10	3087.45	0.954	9.25924e-07	5.12334e-05
Hes1	1634.9	0.952	3.12083e-06	0.000141022
Nr1h2	1717.86	0.951	6.28665e-08	5.57428e-06
Tgfb3	3251.54	0.951	0.000318005	0.0059075
Ldlrad4	988.09	0.948	5.3328e-05	0.00147459
Epn2	1106.2	0.946	9.47982e-05	0.00230324
Tle6	409.781	0.944	0.000162875	0.00355412
Cerk	800.42	0.944	0.000182699	0.00390422
Pgs1	885.184	0.943	1.09224e-05	0.000412733
Otud1	551.088	0.941	0.000354746	0.00646598
Col26a1	2138.21	0.939	0.000169607	0.00369008
Cpt1c	956.69	0.933	0.000593225	0.00965424
Snx18	4572.65	0.932	8.20292e-06	0.000324204
Rhbdf1	4232.2	0.932	4.48628e-05	0.00128477
Gnb5	945.13	0.931	0.000658824	0.0104904
Itih4	33.392	0.929	5.69581e-05	0.00155088
Pttg1ip	7543.56	0.927	5.56256e-06	0.000230795
Col3a1	657208	0.925	0.000123206	0.00284146
Sertad4	2395.5	0.922	2.25434e-06	0.000107466
Igfbp7	54686	0.916	5.00267e-15	2.21447e-12
Cxxc5	1685.12	0.916	0.000319519	0.00592142
Trip10	2288.02	0.913	7.09611e-05	0.00183233
Dcaf8	3314.47	0.908	4.08769e-05	0.00119267
Amfr	4283.72	0.908	0.000199813	0.0041764
Coq10a	346.103	0.905	0.000706801	0.0110295
Sqstm1	9773.86	0.903	3.52941e-05	0.00105156
Rnf167	1442.41	0.902	2.44387e-06	0.000115436
Scap	937.933	0.892	0.00043419	0.00754984
Gba2	504.381	0.892	0.00049347	0.00839223
Fam20c	1782.44	0.885	0.000594072	0.00965651
1700017B05Rik	1215.24	0.873	0.000380783	0.00682809
Rnf215	910.417	0.873	0.00041347	0.00726292
Tmem94	713.668	0.869	0.000239183	0.00473265
Adm	1466.63	0.867	0.000275754	0.00530057
Zer1	722.729	0.866	1.51722e-05	0.000534233
Fzd1	1253.48	0.865	0.000128265	0.00293965
Cnppd1	1000.21	0.864	0.000421767	0.00736666
Npepl1	2986.83	0.863	9.40164e-05	0.00229025
Mif4gd	625.424	0.862	0.000486372	0.00831718
Tmem59	10812.1	0.861	0.000188906	0.00400921
Qsox1	2399.48	0.859	0.000503567	0.00851721
2020-03-02	2094.34	0.856	0.000216454	0.00444174
Cltb	1896.82	0.852	3.341e-05	0.000999269
Cry1	690.158	0.849	7.41341e-05	0.00191108
Ubl3	3017.39	0.848	6.34629e-07	3.79415e-05
Antxr2	3710.42	0.844	0.000123247	0.00284146
Smpd2	994.314	0.841	0.000726181	0.011262
Slc16a1	829.717	0.839	8.50696e-06	0.000331604
Scara3	3544.84	0.835	1.00909e-06	5.48555e-05
Cd276	1693.89	0.831	0.000234637	0.00467854
Srebf1	1370.2	0.831	0.000537769	0.00892996
Atg13	982.632	0.831	0.000674305	0.0106602
Btd	1258.99	0.83	0.000101246	0.00240953
Fam234a	2332.31	0.825	3.24432e-06	0.000145272
Sh3gl1	6116.68	0.823	0.000173771	0.00375038
Dync2li1	452.577	0.822	0.000492044	0.00838466
Fxr2	987.019	0.821	0.000366673	0.00664429
Tmem43	3512.94	0.816	2.54801e-05	0.000795895
Scpep1	2716.26	0.815	6.77433e-05	0.00177288
Syn1	19.271	0.815	0.000371548	0.00672475
Os9	3235.25	0.814	5.3309e-05	0.00147459
Dact1	2685.8	0.812	0.000196875	0.00412744
Rasgrp2	424.913	0.812	0.000262406	0.00509167
Sirpa	1478.96	0.811	0.000574554	0.00940788
Srd5a3	1062.71	0.8	0.000219732	0.00447934
Ccdc97	736.635	0.799	2.14095e-05	0.000698476
Tmem218	342.383	0.794	0.000492483	0.00838466
Ncald	1219.8	0.792	0.000380269	0.00682677
Gpr153	8654.91	0.791	0.000383715	0.00684107
Fam20a	1107.32	0.79	3.94672e-05	0.00116028
Dhrs7	1833.06	0.788	9.37971e-05	0.0022885
Fbxl18	352.955	0.788	0.000188304	0.00400192
Ctsb	14279.5	0.784	0.000174299	0.00375427
Kctd10	2228.43	0.779	0.000194241	0.00410557
Nckap1l	38.56	0.778	4.06977e-05	0.00118968
Rnpepl1	1715.42	0.777	0.000403235	0.00712352
Pdgfrl	3369.98	0.775	0.000157029	0.00344597
Psap	8671.99	0.767	1.43755e-05	0.000513561
Spry1	12722.2	0.76	1.03675e-05	0.000394651
Angptl2	32799.9	0.759	3.31856e-07	2.24517e-05
Tm7sf3	2781.04	0.758	6.18475e-06	0.000251627
Evc2	1172.36	0.754	0.000231784	0.00465159
C1qtnf6	3583.32	0.753	5.86425e-05	0.00157461
Wbp2	1792.52	0.749	6.88825e-06	0.000277916
Scyl1	2795.41	0.743	0.000662975	0.0105241
Map3k3	2724.42	0.739	0.000193672	0.00409914
Inpp5a	1534.19	0.734	1.43862e-05	0.000513561
Tpst1	6832.56	0.73	0.000207387	0.00428407
Marveld1	3665.75	0.728	0.000103962	0.00246282
Pcdhb15	20.959	0.727	4.30152e-23	6.05849e-20
St3gal2	3179.69	0.726	0.000168007	0.00366094
Pcif1	1619.64	0.719	0.000278233	0.00532838
Nfe2l1	3346.49	0.703	0.000107429	0.00252948
Arhgap10	621.836	0.703	0.000238124	0.00472981
Cmtm6	2333.19	0.69	0.000135251	0.00305457
Dlgap4	1928.76	0.69	0.000247121	0.00486486
Kctd17	1510.61	0.686	0.000730716	0.011321
4833439L19Rik	3058.57	0.682	0.000144416	0.00321471
Wls	2941.73	0.678	1.13365e-06	6.07737e-05
Tril	2106.48	0.672	0.000279361	0.00534338
Sparc	202280	0.667	1.66202e-05	0.000570947
Sirt2	1943.7	0.659	0.000526409	0.00881693
Lamp1	11499.8	0.639	3.87986e-08	3.66529e-06
Sgce	3835.75	0.634	1.12399e-05	0.000423699
Olfm1	683.239	0.629	8.83368e-05	0.00218976
Rab11b	2584.94	0.623	0.000236573	0.00471109
Gm26912	13.589	0.621	7.38535e-23	9.5351e-20
Csf2rb	50.463	0.62	8.26347e-05	0.00207162
Rnf10	4091.8	0.606	4.55748e-05	0.00130035
Nucb1	8839.04	0.521	0.000282919	0.00539147
Erbb3	15.373	0.274	3.78908e-07	2.54131e-05
Cytl1	15.481	0.062	1.47114e-10	2.42471e-08
Slc6a12	13.126	0.041	0.000152385	0.00337272
Tpsb2	13.208	0.021	0.000254837	0.0049977
Mas1	9.305	-0.041	1.95319e-07	1.44788e-05
D030068K23Rik	9.734	-0.132	1.53572e-26	2.37928e-23
St13	2183.7	-0.426	0.000302805	0.00567273
Gm42969	8.652	-0.473	1.12748e-07	9.09797e-06
Fhl1	17680.6	-0.499	3.09255e-06	0.000140507
Api5	2658.22	-0.51	0.000237714	0.00472773
Nono	3105.09	-0.519	0.000195577	0.00411695
Pdia3	20867.2	-0.525	0.000683012	0.0107721
Rnf4	2963.43	-0.526	0.000183823	0.00391743
Acadl	2310.97	-0.535	6.8689e-05	0.00179158
Srsf2	3140.25	-0.554	0.000372691	0.0067293
Hnrnpab	6059.23	-0.593	0.000140119	0.00314162
Cnot2	1404.03	-0.618	8.45202e-05	0.00211546
Ndufs1	1373.38	-0.63	0.000694987	0.0109013
Ssr1	5440.94	-0.633	5.33032e-05	0.00147459
Metap2	2132.37	-0.641	0.000379006	0.00681991
Ptgfr	36.987	-0.651	0.000339167	0.00621124
Sf3a3	1405.97	-0.657	0.000383398	0.00684107
Nup85	1351.55	-0.664	0.000217759	0.00445671
Srsf7	3961.69	-0.676	0.000249203	0.00489962
Tex10	690.576	-0.7	0.000194817	0.00411212
Srsf3	4116.34	-0.709	2.54788e-06	0.000119257
Tfdp1	1870.6	-0.715	0.00021518	0.00442146
Eif2a	721.324	-0.716	0.000149868	0.0033265
Hnrnpc	3415.15	-0.717	0.000137541	0.00310178
Rsl1d1	1786.61	-0.729	0.000359645	0.00653989
Hcfc2	921.279	-0.741	0.000210748	0.00433614
Rad21	1043.73	-0.741	0.000576022	0.00940788
Serbp1	3423.82	-0.742	9.00763e-05	0.00221516
Eed	784.979	-0.763	1.85314e-06	9.1145e-05
Anp32b	2392.74	-0.767	3.30031e-05	0.000992849
Golm1	887.795	-0.772	0.000230098	0.00463577
Set	1900.53	-0.774	2.75412e-05	0.000844942
Smndc1	465.79	-0.79	0.000559658	0.00922423
Ptn	13118.7	-0.793	0.000507821	0.00854253
Ctnnd1	332.761	-0.797	0.000444895	0.00771865
Cdc123	1683.43	-0.801	1.44348e-05	0.000514111
Wt1	20.878	-0.816	0.000522994	0.00877871
Ppp2r3c	261.19	-0.826	0.000154723	0.00341773
Nsun2	1863.45	-0.838	3.54848e-05	0.00105521
Srp19	1470.6	-0.841	0.000693393	0.0108953
Srsf10	1257.97	-0.851	3.32923e-05	0.000997675
Tra2b	1303.15	-0.851	5.44392e-05	0.00149544
Acot1	211.735	-0.851	0.000617783	0.00992874
Gtf2e2	1169.87	-0.857	1.26494e-05	0.000467725
Spata5	475.435	-0.859	0.000607645	0.00981963
Nop56	1428.05	-0.86	0.000276101	0.00530066
Xrcc6	761.323	-0.865	5.45984e-06	0.000228004
Vrk1	515.201	-0.866	0.000305089	0.00570862
Oxct1	2485.8	-0.869	3.40277e-06	0.000151492
Cebpz	572.677	-0.869	0.000393979	0.00699189
Nap1l1	1846.73	-0.873	0.000528541	0.00883222
Ipo5	1571.29	-0.875	1.96629e-06	9.64042e-05
Cpsf6	1542.73	-0.888	0.000530452	0.00884018
Polr3g	20.811	-0.89	0.000462217	0.00796566
Mtap	1473.59	-0.891	2.40414e-07	1.72442e-05
Tipin	1397.13	-0.892	0.000171087	0.00370203
Pdlim3	4057.66	-0.893	4.50075e-06	0.000194234
Pola2	887.258	-0.908	2.31226e-05	0.000740162
Caprin1	4784.2	-0.909	5.75233e-05	0.00155806
Clec1a	28.997	-0.937	9.52676e-05	0.00230622
Pkdcc	552.643	-0.947	8.64907e-05	0.00215434
Fubp1	1865.07	-0.949	0.000183756	0.00391743
Yeats4	450.052	-0.965	5.22412e-05	0.00145309
Lars	1372.34	-0.981	0.000472665	0.00810067
Gsr	841.734	-1.007	6.63385e-07	3.87842e-05
Tbx18	939.908	-1.011	0.000456556	0.00788564
Rfc5	892.551	-1.014	0.000262225	0.00509167
Rrs1	976.949	-1.021	6.39445e-06	0.000259343
Tmpo	3424.45	-1.023	3.63167e-05	0.00107582
Mis12	595.32	-1.025	1.46523e-05	0.000519469
Eif2s1	1983.73	-1.028	6.14442e-05	0.00163066
Sntg1	21.011	-1.037	0.000181638	0.00388689
AI506816	1132.18	-1.043	8.71142e-05	0.00216639
Mphosph10	510.22	-1.043	0.000240275	0.00474219
Srsf1	2388.48	-1.044	2.28835e-09	3.08291e-07
Mest	17451	-1.048	2.76473e-06	0.000127843
Abce1	2411.19	-1.057	5.78844e-05	0.0015651
Orc2	431.368	-1.058	0.000570575	0.00936432
Smarca4	1801.69	-1.059	0.000665296	0.0105501
Hnrnpm	3752.56	-1.067	2.48491e-09	3.29049e-07
Cenpo	188.184	-1.072	0.000220691	0.004493
Prpf31	779.445	-1.073	1.64183e-05	0.000569057
Snrpd1	967.417	-1.075	0.000417494	0.00730874
Haus4	642.199	-1.078	0.000636795	0.010192
Cstf2	518.981	-1.087	0.000315496	0.00586791
Setdb2	191.321	-1.09	0.000209183	0.00430967
Aasdhppt	489.676	-1.115	0.000300196	0.00565374
Alg8	398.434	-1.116	5.11664e-06	0.00021659
Tro	802.837	-1.116	0.000476008	0.00814893
Ola1	740.664	-1.117	2.26075e-07	1.62911e-05
Rbmxl1	396.536	-1.119	1.62788e-11	3.27818e-09
Mis18a	373.402	-1.127	4.62978e-05	0.00131613
Zc3h15	1050.3	-1.128	1.83382e-06	9.04821e-05
Tank	447.666	-1.128	4.25025e-05	0.00123197
Nbn	700.953	-1.131	3.84241e-06	0.000168165
Hnrnpa1	1032.06	-1.134	8.27617e-07	4.66264e-05
Slc16a2	4567.51	-1.139	6.00687e-05	0.00160939
Dmtf1	752.694	-1.141	0.000257515	0.00503756
Eri1	897.651	-1.142	0.000224229	0.0045471
Taf1a	168.944	-1.145	0.000275302	0.00530057
Phtf2	196.178	-1.151	0.000422229	0.00736666
Unc5b	1032.4	-1.169	0.000721873	0.0112093
Ipo11	633.874	-1.174	0.000414237	0.00726571
Cep57l1	163.708	-1.19	4.75819e-05	0.00134769
Arxes2	161.452	-1.19	0.00015486	0.00341773
Dcp2	218.92	-1.191	0.000533679	0.00887155
Dnajc9	975.254	-1.195	7.82626e-06	0.000310903
Ska2	397.764	-1.195	0.000217023	0.00444753
Casp8	471.308	-1.198	0.000176443	0.00379144
Phf6	515.456	-1.203	1.33978e-05	0.00048726
Npm1	2686.93	-1.208	1.87603e-05	0.000625062
Dnmt1	1356.98	-1.208	0.000607824	0.00981963
Orc4	744.291	-1.221	4.48473e-05	0.00128477
Rai14	1355.03	-1.223	0.000117478	0.00273887
Gm8995	30.998	-1.237	1.37337e-05	0.000497169
Hnrnph1	2449.86	-1.24	6.46607e-05	0.00170372
Hpf1	733.86	-1.242	2.22411e-07	1.6102e-05
AC157784.1	10.036	-1.253	0.000430909	0.0075012
Psmc3ip	208.408	-1.255	8.99686e-05	0.00221516
Zfp850	27.098	-1.265	2.64073e-05	0.000819896
Ccnd1	3699.75	-1.271	2.23331e-06	0.000107123
Gbp4	19.248	-1.273	0.000158807	0.00347617
Dkc1	720.522	-1.277	2.49218e-05	0.000783192
Cops2	1112.38	-1.278	1.797e-05	0.000602618
P4ha3	982.743	-1.281	3.05047e-06	0.000139003
Trim12a	257.54	-1.292	0.00040439	0.00713578
Fam49b	403.542	-1.297	1.11812e-06	6.01494e-05
Rbbp8	446.199	-1.297	2.70966e-05	0.000836269
Ccnc	654.97	-1.302	0.000302526	0.00567273
Prokr2	19.744	-1.321	8.64293e-05	0.00215434
Rad18	628.971	-1.326	0.000375505	0.00676477
Gng2	267.347	-1.335	5.33947e-05	0.00147459
Suv39h2	88.077	-1.337	0.000494669	0.00840341
Adam12	415.26	-1.341	0.000318952	0.005918
Rmdn2	305.039	-1.346	3.38879e-06	0.000151304
Shld2	124.272	-1.346	6.89938e-05	0.00179204
Tcf19	973.008	-1.349	4.11418e-06	0.000179048
Cdca3	806.562	-1.353	0.000240278	0.00474219
Spidr	316.397	-1.357	0.000177295	0.00380448
Edn1	230.016	-1.368	3.0202e-06	0.000138119
Alg13	173.668	-1.372	0.000721554	0.0112093
Diras2	552.774	-1.377	0.000365486	0.00663831
Dscc1	188.033	-1.379	0.000668755	0.0105941
Cgas	157.89	-1.383	0.000550057	0.00909501
Pcna	1366.56	-1.391	3.21977e-08	3.09838e-06
Lin54	295.964	-1.401	0.000446387	0.00773588
Cxxc4	8.128	-1.404	0.000488009	0.00833456
Fen1	31.247	-1.411	0.000615746	0.00990629
Ezh2	413.55	-1.416	6.41624e-07	3.79415e-05
Mcm2	1728.07	-1.417	0.00023234	0.00465672
Actr6	246.944	-1.419	0.000132654	0.00301351
Shisa2	221.754	-1.425	5.89141e-07	3.60773e-05
Mcm4	1623.14	-1.433	1.31023e-07	1.03569e-05
Psat1	828.127	-1.441	1.67392e-05	0.000571928
Cemip2	825.682	-1.446	0.000501145	0.0084948
Dlk1	9593.1	-1.449	1.65264e-05	0.000570253
Elmod1	56.747	-1.452	0.000266827	0.00516099
Tyms	1073.03	-1.455	3.00841e-05	0.00091212
Sorbs2	188.436	-1.458	0.000496291	0.00842173
Nasp	1115.03	-1.462	1.55526e-08	1.63916e-06
Tacc3	1087.73	-1.463	2.63704e-07	1.87411e-05
Tmem255a	53.359	-1.463	1.99986e-05	0.000659229
Hat1	942.037	-1.466	1.02705e-06	5.56367e-05
Lekr1	82.952	-1.466	9.71715e-05	0.00234133
Dbf4	266.394	-1.47	0.000300711	0.00565374
Mcm6	3362.61	-1.473	5.4065e-12	1.17976e-09
Tmem176a	913.786	-1.476	0.000293986	0.00556813
Mcm3	1700.34	-1.48	2.69449e-08	2.65897e-06
Cdc45	374.433	-1.481	9.85838e-07	5.37803e-05
Itgb3bp	220.865	-1.483	4.39175e-05	0.00126297
Specc1	496.356	-1.487	4.23417e-05	0.00123077
Nnat	104.019	-1.49	0.000131846	0.00300015
Nt5e	411.987	-1.508	0.000195909	0.00411835
Wdr90	253.076	-1.508	0.000396664	0.00703148
Stmn1	1248.7	-1.51	1.78281e-05	0.000600458
Alpl	610.213	-1.511	2.46343e-05	0.000778856
Fkbp5	911.314	-1.511	0.000230482	0.00463749
Tmem108	180.768	-1.513	8.30637e-06	0.000327457
Ripor2	329.613	-1.515	9.52895e-06	0.000365426
Ifi27l2a	4861.64	-1.518	0.000449395	0.00777062
Xpo1	1477.67	-1.519	1.17712e-05	0.000439447
Ddx11	204.675	-1.539	4.56859e-05	0.00130112
Kif20a	728.501	-1.539	0.000195205	0.00411471
Srbd1	177.794	-1.541	1.37466e-05	0.000497169
Tdrkh	30.291	-1.543	4.46487e-06	0.000193765
Acer2	219.109	-1.544	0.000614215	0.00989192
Lig1	814.363	-1.549	1.39548e-06	7.11886e-05
Chaf1b	612.454	-1.559	2.25872e-05	0.000727534
Etv4	210.037	-1.56	0.000138223	0.00310749
Pimreg	714.24	-1.562	0.000170287	0.00369503
Hmgb2	1568.51	-1.563	1.60622e-07	1.23194e-05
Mpp6	1085.26	-1.563	6.72751e-05	0.0017666
Skp2	348.508	-1.571	0.000337337	0.00619236
Naa15	629.841	-1.572	0.000101185	0.00240953
Xaf1	687.954	-1.575	0.000178101	0.00381648
Slfn8	110.886	-1.576	0.000683468	0.0107721
Ccl2	1393.44	-1.582	0.00023139	0.0046497
Tbx20	3053.33	-1.582	0.000260321	0.00507954
Zfp961	123.556	-1.583	0.000408648	0.00719452
Trim59	642.744	-1.587	1.3388e-05	0.00048726
Cenpp	143.456	-1.588	0.000112952	0.00264745
Stat2	839.588	-1.59	0.000600003	0.00973102
Pola1	313.44	-1.591	9.9271e-05	0.0023807
Rrm1	2937.25	-1.594	5.35031e-09	6.37634e-07
Cenpq	307.886	-1.596	4.03571e-05	0.00118419
Tnfaip8	465.038	-1.603	4.62129e-07	3.0083e-05
Mcph1	163.225	-1.607	1.83622e-05	0.000614441
5330416C01Rik	12.382	-1.614	0.000206231	0.00426587
Fsbp	5.558	-1.618	0.000393241	0.0069868
Ncaph	706.211	-1.622	1.14495e-05	0.000430511
Gins2	483.471	-1.622	2.25472e-05	0.000727534
Smad6	669.988	-1.626	1.33192e-07	1.03848e-05
Fignl1	398.562	-1.634	9.22078e-05	0.00225327
Mad2l1	787.374	-1.642	4.45783e-07	2.92649e-05
Diaph3	225.526	-1.642	4.39387e-05	0.00126297
Ccnb2	1134.01	-1.649	7.35507e-07	4.20487e-05
Spc24	498.17	-1.65	4.72834e-05	0.00134169
Kif23	650.989	-1.656	6.18186e-05	0.00163719
Cenpc1	332.975	-1.657	4.34977e-05	0.00125495
Ttn	176.917	-1.662	0.000698453	0.0109415
Gins1	148.997	-1.67	0.000174471	0.00375427
Rad51	362.714	-1.671	5.57736e-05	0.00152411
Fabp7	59.327	-1.671	7.98406e-05	0.00202271
Capn6	1552.28	-1.683	2.19352e-15	1.02983e-12
4632427E13Rik	299.33	-1.685	9.55539e-05	0.00230954
Kcnip2	27.889	-1.685	0.000117559	0.00273887
Gm49970	19.224	-1.686	2.08322e-05	0.00068525
Irgm2	707.973	-1.688	0.000221968	0.00451305
Gm46339	25.442	-1.689	0.00056653	0.00932758
Kpna2	924.788	-1.691	3.91621e-07	2.61525e-05
Pole	315.317	-1.691	5.82122e-05	0.00156849
Sp140	47.593	-1.693	7.9235e-05	0.00201829
Zfp748	219.74	-1.697	7.72311e-05	0.00197449
Knstrn	441.133	-1.7	8.00226e-05	0.00202271
Kitl	312.572	-1.704	9.72601e-06	0.000371146
Hirip3	179.773	-1.708	1.6329e-05	0.000567231
Ifi44	72.931	-1.713	1.16239e-05	0.000434998
Cdca2	324.086	-1.715	0.000465957	0.00801228
Gm10033	95.372	-1.723	0.000320922	0.00594031
Cnmd	45.403	-1.725	4.01802e-07	2.67172e-05
Cdca8	683.531	-1.727	2.24224e-06	0.000107219
Cks2	240.715	-1.729	3.79315e-08	3.6208e-06
Parp9	552.572	-1.734	4.21479e-05	0.00122744
Ncam1	525.039	-1.735	0.000330426	0.00608715
Palb2	54.53	-1.742	0.000250994	0.00492859
Bst2	1308.29	-1.746	5.05004e-05	0.00141483
Clspn	143.795	-1.757	0.00067891	0.0107221
Tpx2	1134.02	-1.761	5.0964e-05	0.00142268
Shmt1	169.102	-1.763	5.97884e-07	3.64685e-05
Eif2ak2	353.658	-1.772	0.00025866	0.00505348
Lrr1	59.374	-1.773	0.00025752	0.00503756
Plac8	184.123	-1.778	8.22979e-05	0.00206652
Cdk1	1695.63	-1.783	4.79408e-06	0.000204613
Zfp994	69.323	-1.783	0.000349745	0.00638234
Chek2	168.26	-1.785	8.40933e-09	9.44099e-07
Mns1	96.967	-1.786	3.23415e-05	0.000974838
Nudcd1	496.518	-1.798	1.25972e-06	6.66102e-05
Sass6	109.095	-1.798	0.000275748	0.00530057
Gm4951	96.378	-1.8	1.39371e-05	0.00050099
Usp49	27.386	-1.813	0.00034635	0.00632784
Phf11d	858.032	-1.815	9.15053e-05	0.00223964
Wdr78	32.871	-1.822	0.000594611	0.00965651
Ptges3l	70.941	-1.823	3.74549e-06	0.000164855
Igtp	313.794	-1.823	0.000150565	0.00333719
Gas2l3	155.854	-1.824	0.0001434	0.00320295
Col11a1	944.995	-1.829	2.34765e-05	0.00074994
Dck	339.424	-1.83	7.1187e-06	0.000284245
BC055324	166.107	-1.84	0.000341778	0.00625168
Zfp185	46.488	-1.841	0.000266295	0.00515713
Vps13c	147.548	-1.844	0.000144169	0.00321383
Cdc6	303.652	-1.849	0.000238537	0.00473195
Zfp930	232.571	-1.854	6.43505e-05	0.00169844
Rapgef5	277.117	-1.855	0.000141082	0.00315866
Rbl1	311.669	-1.865	2.36512e-06	0.000112401
Irf7	788.185	-1.87	0.000130558	0.00297899
Aurkb	646.311	-1.873	1.14762e-05	0.000430511
Chek1	131.575	-1.875	0.000223949	0.0045471
Prkcb	70.05	-1.88	0.000233062	0.00465874
Pot1b	45.498	-1.886	0.00014964	0.00332621
Fam111a	875.312	-1.887	1.6779e-08	1.73305e-06
Cenpk	182.495	-1.889	0.000121959	0.00282585
Tnni1	525.346	-1.89	0.00050292	0.00851556
Cenpe	567.042	-1.897	0.000531085	0.00884018
Kif14	57.763	-1.9	0.000507269	0.00854253
Gbp3	650.577	-1.909	6.53065e-05	0.00171781
Serpina3g	573.25	-1.915	2.56192e-05	0.000797025
Peg10	96.106	-1.921	0.000702079	0.0109761
Cenpn	300.948	-1.922	1.61804e-06	8.16559e-05
Hells	351.633	-1.924	0.0003132	0.00583924
Epha7	803.398	-1.927	1.76526e-05	0.000597144
Tk1	823.659	-1.928	1.00782e-09	1.41946e-07
Dlgap5	308.771	-1.928	8.44032e-06	0.000330217
Kif20b	221.417	-1.932	0.00027357	0.00527823
Ddx58	907.737	-1.935	6.24664e-07	3.75113e-05
Incenp	735.747	-1.941	6.22016e-07	3.75113e-05
Anln	871.972	-1.945	5.28689e-07	3.31619e-05
Parp14	205.69	-1.949	9.94201e-05	0.0023807
Prr11	128.859	-1.955	0.000110563	0.00259538
Fabp5	3273.11	-1.957	2.33283e-16	1.33861e-13
Cst6	134.219	-1.98	1.53125e-05	0.000537952
Enkur	17.733	-1.982	0.000122584	0.00283463
Mxd3	430.693	-1.983	3.16642e-06	0.000142608
Dock5	66.91	-1.984	0.000125043	0.00287432
Ccne2	347.514	-1.987	2.4255e-05	0.000768473
Pbk	779.192	-1.993	3.23674e-07	2.19942e-05
Tmem26	235.266	-2.008	4.54449e-05	0.00129904
Prc1	1198.84	-2.015	3.19007e-06	0.000143257
Igf2bp3	354.361	-2.018	2.84277e-10	4.43693e-08
2500004C02Rik	55.582	-2.023	1.73977e-05	0.000591101
Rnf213	601.966	-2.045	6.81593e-05	0.00178076
Smc2	925.879	-2.051	1.37666e-05	0.000497169
Ulbp1	352.804	-2.058	3.73345e-05	0.00110176
Mms22l	233.462	-2.069	7.15475e-07	4.12076e-05
Top2a	2141.7	-2.069	7.98801e-06	0.000316517
Pms1	113.973	-2.07	1.77704e-05	0.000599818
Shcbp1	487.826	-2.075	2.37412e-05	0.000755281
Rad51ap1	329.358	-2.089	6.46336e-07	3.80749e-05
Fbxo5	265.721	-2.095	9.63486e-09	1.05122e-06
Parpbp	73.859	-2.102	5.42004e-05	0.00149152
Ccna2	1298.84	-2.109	4.65819e-08	4.32151e-06
Kif18a	149.377	-2.122	2.37052e-05	0.000755281
Rbm44	18.459	-2.124	0.000270395	0.00522348
Atad2	645.282	-2.126	1.29327e-05	0.00047593
Uhrf1	805.367	-2.133	1.47436e-08	1.56535e-06
Ccnb1	629.643	-2.153	5.76492e-07	3.57264e-05
Nusap1	642.232	-2.156	1.62909e-06	8.19461e-05
Gbp6	61.103	-2.174	6.90537e-05	0.00179204
Nsl1	175.047	-2.19	1.71673e-06	8.57978e-05
Gmnn	395.078	-2.209	3.40356e-09	4.18502e-07
Fancb	104.034	-2.21	3.00485e-07	2.05084e-05
Col7a1	56.61	-2.212	5.22962e-06	0.000219573
Ankle1	216.931	-2.215	5.14128e-06	0.00021704
Spc25	801.558	-2.217	5.79495e-08	5.21984e-06
Ube2c	933.304	-2.222	1.13898e-07	9.14314e-06
Birc5	839.397	-2.226	1.35542e-09	1.89185e-07
Rrm2	1428.48	-2.242	1.98086e-12	5.03106e-10
Emb	43.905	-2.26	4.99931e-08	4.61037e-06
Cip2a	326.342	-2.265	3.9409e-06	0.00017199
Oip5	150.169	-2.27	3.68269e-11	6.79238e-09
Clca3a1	935.393	-2.279	3.12208e-06	0.000141022
1500015O10Rik	294.568	-2.285	4.27473e-12	9.59832e-10
Nuf2	527.336	-2.287	1.11019e-08	1.20281e-06
Frrs1	80.371	-2.31	1.02807e-07	8.33925e-06
Rtp4	621.41	-2.31	9.21581e-07	5.11758e-05
Melk	440.013	-2.313	1.88952e-07	1.41422e-05
AU020206	124.773	-2.337	1.85867e-07	1.4047e-05
Brip1	212.684	-2.342	2.84274e-08	2.76998e-06
Pclaf	645.559	-2.356	2.66732e-09	3.44374e-07
Herc6	69.118	-2.401	6.37566e-07	3.79415e-05
Prim1	489.718	-2.433	1.17351e-13	3.84413e-11
Cenpi	244.435	-2.479	4.1876e-10	6.1789e-08
Trim34a	64.171	-2.481	2.9072e-07	2.00184e-05
Slfn9	785.73	-2.514	6.55729e-07	3.84818e-05
Depdc1a	80.34	-2.517	2.98005e-09	3.72339e-07
Asf1b	600.524	-2.522	1.17076e-10	1.97159e-08
Stat1	430.731	-2.531	1.13994e-10	1.96234e-08
Dnph1	65.189	-2.534	2.37171e-09	3.16767e-07
Oasl2	1124.05	-2.545	1.19722e-07	9.56108e-06
Tec	75.671	-2.569	8.05351e-07	4.58725e-05
Hif3a	120.734	-2.589	2.80659e-08	2.75206e-06
Oas1a	74.652	-2.633	5.30879e-08	4.83819e-06
Gm37899	142.576	-2.659	5.43909e-09	6.43265e-07
Kif15	332.025	-2.673	6.92767e-10	1.00309e-07
Esco2	206.403	-2.679	6.89612e-08	5.90285e-06
Hmga2	32.613	-2.699	1.31538e-06	6.88486e-05
Ncapg	292.406	-2.777	7.76834e-09	8.84962e-07
Plk1	471.188	-2.798	4.06627e-18	2.99994e-15
Gen1	101.424	-2.814	1.89928e-09	2.58119e-07
Ndc80	362.566	-2.867	1.37743e-11	2.8454e-09
Usp18	429.5	-2.882	2.61816e-09	3.40867e-07
Wfdc18	138.921	-3.138	7.09444e-10	1.01772e-07
E2f2	84.802	-3.522	2.68747e-12	6.50578e-10
Strip2	64.765	-3.749	2.67748e-11	5.12127e-09
Pif1	78.582	-3.874	3.18643e-10	4.88785e-08
