# Supplementary material for: Characterizing Neonatal Heart Maturation, Regeneration, and Scar Resolution Using Spatial Transcriptomics
Source: J Cardiovasc Dev Dis. 2021 Dec 21;9(1):1. doi: 10.3390/jcdd9010001 (PMC8779463; doi:10.3390/jcdd9010001)
Supplement: Supplementary file 1 [file jcdd-09-00001-s001.zip › Misra_Supplemental files/Table S4_spatial.xlsx]

## Sheet: Sheet1
Table S4. List of genes that are enriched in particular clusters, compared to all the other clusters.
Gene name	p_val	avg_log2FC (indicated cluster vs. average across all other clusters)	Normalized sequencing reads (indicated cluster)	Normalized sequencing reads (average of all other clusters)	p_val_adj	cluster
Tnni1	9.8543e-22	-0.532671	0.462	0.604	1.69937e-17	1
Cfd	2.23998e-18	-0.53967	0.581	0.451	3.86284e-14	1
Dkk3	1.10532e-16	-0.658863	0.666	0.72	1.90612e-12	1
Mybphl	1.64193e-16	-0.750973	0.588	0.655	2.83151e-12	1
Sbk3	1.98144e-11	-0.503004	0.339	0.413	3.417e-07	1
Nppa	4.2708e-10	-1.00168	1	1	7.365e-06	1
Car3	2.22195e-09	-0.894822	0.567	0.465	3.83176e-05	1
Eln	1.15542e-07	-0.957288	0.979	0.975	0.00199253	1
Eef1a1	1.17433e-264	-1.28287	1	1	2.02513e-260	2
Sparc	1.71138e-245	-1.19353	1	1	2.95128e-241	2
Tmsb10	1.22872e-244	-1.90887	0.914	0.986	2.11892e-240	2
Eln.1	4.95006e-240	-2.82598	0.923	0.985	8.53637e-236	2
Ankrd1	2.47191e-239	-1.70319	0.864	0.975	4.26281e-235	2
Myl9	1.32677e-236	-1.62267	0.939	0.986	2.28802e-232	2
Col1a2.1	5.08837e-232	-1.7407	0.954	0.995	8.7749e-228	2
Col3a1	6.04223e-232	-1.54355	0.996	0.999	1.04198e-227	2
Col1a1	7.63814e-231	-1.73731	0.956	0.992	1.3172e-226	2
Ppia	2.33223e-225	-1.17524	0.977	0.998	4.02193e-221	2
Tubb5	7.87216e-217	-1.46577	0.898	0.983	1.35755e-212	2
Tmsb4x	1.39557e-216	-1.06784	1	1	2.40665e-212	2
Fn1	6.06756e-214	-1.75266	0.69	0.935	1.04635e-209	2
Myl6	2.95583e-212	-0.946732	0.997	0.999	5.09733e-208	2
Ftl1	1.07081e-210	-1.06069	0.997	1	1.8466e-206	2
Ubb	2.64079e-208	-0.821921	1	1	4.55404e-204	2
Actb	2.04799e-206	-0.906458	1	1	3.53176e-202	2
Postn	3.88579e-205	-1.87069	0.523	0.885	6.70104e-201	2
Bgn	1.22235e-201	-1.23495	0.98	0.997	2.10794e-197	2
Gnas	1.55387e-201	-0.806919	1	1	2.67965e-197	2
Actg1	6.4277e-199	-1.01155	0.997	0.999	1.10846e-194	2
Ptma	5.90436e-197	-1.03589	0.921	0.99	1.01821e-192	2
Vim	6.82533e-193	-1.17505	0.897	0.984	1.17703e-188	2
Tuba1b	1.11452e-192	-1.088	0.884	0.98	1.92198e-188	2
Fabp5	1.16685e-190	-1.14706	0.857	0.978	2.01223e-186	2
mt-Co2	1.71597e-186	0.551423	1	1	2.95918e-182	2
H19	2.81561e-186	-1.71874	0.385	0.823	4.85552e-182	2
Fbn1	8.26196e-181	-1.2693	0.731	0.938	1.42477e-176	2
Dynll1	1.29962e-180	-1.07641	0.75	0.946	2.2412e-176	2
Clic1	1.64819e-178	-1.09058	0.733	0.927	2.84231e-174	2
H2afz	1.61042e-176	-1.20611	0.728	0.925	2.77716e-172	2
Serpinh1	9.57222e-176	-0.971548	0.942	0.988	1.65073e-171	2
Cfl1	3.14354e-175	-0.993676	0.905	0.982	5.42103e-171	2
Lgals1	2.17968e-174	-0.896052	0.993	0.999	3.75886e-170	2
Serf2	3.03982e-173	-0.744752	1	1	5.24217e-169	2
Igfbp7	9.50168e-173	-0.912319	0.998	0.999	1.63856e-168	2
Ube2s	6.18763e-172	-1.09868	0.827	0.95	1.06706e-167	2
Col4a1	3.23245e-171	-1.01736	0.98	0.996	5.57435e-167	2
Gm10076	1.48847e-170	-0.833219	0.999	1	2.56687e-166	2
Cox8a	4.31837e-170	-0.855032	1	1	7.44702e-166	2
Fau	6.75488e-170	-0.787701	1	1	1.16488e-165	2
Nrep	1.20411e-167	-1.28846	0.611	0.88	2.07649e-163	2
Crip1	1.88909e-166	-0.874509	0.986	0.997	3.25773e-162	2
Rack1	1.42336e-165	-0.742674	0.999	0.999	2.45458e-161	2
Tnni1.1	2.03513e-165	-2.02334	0.152	0.652	3.50959e-161	2
Igf2	1.37858e-164	-1.32441	0.555	0.863	2.37736e-160	2
Col4a2	6.17198e-163	-1.00313	0.99	0.995	1.06436e-158	2
Mfap4	3.10574e-162	-1.44042	0.728	0.927	5.35586e-158	2
Gpx1	8.60041e-161	-0.82973	0.889	0.988	1.48314e-156	2
H3f3a	1.12296e-160	-0.795295	0.965	0.994	1.93654e-156	2
Bri3	1.5846e-160	-0.793143	0.979	0.997	2.73264e-156	2
Rhoc	1.71921e-160	-0.994357	0.751	0.933	2.96479e-156	2
Jpt1	7.29233e-160	-1.0114	0.767	0.933	1.25756e-155	2
Cd63	1.27658e-159	-0.908825	0.86	0.971	2.20146e-155	2
Atpif1	1.22226e-157	-0.908062	0.999	1	2.10779e-153	2
Maged1	4.92621e-155	-0.935211	0.751	0.934	8.49524e-151	2
Hint1	5.66774e-155	-0.707494	0.999	1	9.77401e-151	2
Loxl1	5.34208e-154	-1.14036	0.712	0.92	9.21242e-150	2
Mtch1	2.47969e-153	-0.840549	0.93	0.987	4.27623e-149	2
Cox6a1	5.54051e-153	-0.800451	0.998	0.998	9.55461e-149	2
Prelid1	6.06262e-153	-0.925483	0.753	0.931	1.0455e-148	2
Tagln2	5.84477e-152	-0.945795	0.795	0.945	1.00793e-147	2
mt-Co1	7.51009e-152	0.530299	1	1	1.29511e-147	2
Tuba1a	2.45576e-151	-0.928396	0.809	0.948	4.23495e-147	2
Gas5	4.93997e-151	-0.885543	0.8	0.948	8.51898e-147	2
H3f3b	9.03881e-151	-0.876282	0.854	0.959	1.55874e-146	2
Kcne1	1.50289e-149	-1.29592	0.559	0.855	2.59174e-145	2
Eif4a1	2.40725e-148	-0.792809	0.954	0.987	4.15131e-144	2
Snrpg	3.77016e-148	-0.868638	0.785	0.937	6.50164e-144	2
Nppa.1	4.08788e-148	-1.66162	1	1	7.04955e-144	2
Mmp2	5.56919e-148	-0.943546	0.865	0.967	9.60407e-144	2
Hnrnpa2b1	1.89811e-147	-0.746431	0.962	0.991	3.27329e-143	2
mt-Co3	1.95543e-146	0.512374	1	1	3.37213e-142	2
Selenow	6.5295e-146	-0.782526	0.978	0.996	1.12601e-141	2
Tpt1	7.02626e-145	-0.592216	1	1	1.21168e-140	2
Csrp2	2.64557e-144	-1.02612	0.605	0.876	4.56229e-140	2
Naca	3.17676e-144	-0.710597	0.999	1	5.47832e-140	2
Col5a1	1.71473e-143	-1.01106	0.663	0.896	2.95706e-139	2
Igfbp4	1.09899e-141	-0.956195	0.78	0.94	1.89521e-137	2
Dbi	1.35024e-141	-0.818595	0.99	0.997	2.32848e-137	2
Akr1a1	4.44005e-141	-0.764733	0.906	0.981	7.65686e-137	2
Stmn1	4.55296e-141	-1.29163	0.347	0.727	7.85157e-137	2
Pxdn	1.50422e-140	-0.972828	0.645	0.891	2.59403e-136	2
Anxa2	2.24577e-140	-0.94086	0.638	0.885	3.87284e-136	2
Calu	7.7542e-139	-0.744069	0.889	0.976	1.33721e-134	2
Hsp90b1	1.4084e-138	-0.800885	0.802	0.95	2.42879e-134	2
Ddx5	1.90157e-138	-0.663151	0.992	0.999	3.27925e-134	2
Col5a2	2.03947e-138	-1.06821	0.525	0.833	3.51706e-134	2
Gng5	5.60399e-138	-0.730371	0.978	0.995	9.66409e-134	2
Cd81	2.52013e-137	-0.631453	0.999	1	4.34596e-133	2
Rcn3	4.49096e-137	-0.98379	0.644	0.882	7.74467e-133	2
Atp1a1	3.46295e-135	-0.746729	0.997	0.998	5.97185e-131	2
H1f0	7.44153e-135	-0.820753	0.762	0.926	1.28329e-130	2
Nisch	2.37362e-133	-0.783012	0.889	0.976	4.09331e-129	2
Raly	5.25648e-133	-0.815776	0.739	0.918	9.06479e-129	2
Dpt	5.54054e-133	-0.932001	0.821	0.95	9.55466e-129	2
Fkbp1a	1.25891e-132	-0.758189	0.918	0.979	2.17098e-128	2
Maged2	1.82866e-132	-1.01881	0.446	0.779	3.15352e-128	2
Cd34	1.86518e-132	-0.867569	0.821	0.947	3.2165e-128	2
Mest	3.97001e-132	-1.23621	0.217	0.633	6.84629e-128	2
Timp2	1.73353e-131	-0.859114	0.82	0.946	2.98948e-127	2
Prkar1a	2.00179e-131	-0.788045	0.857	0.959	3.45209e-127	2
Hnrnpab	2.80376e-131	-0.770725	0.813	0.942	4.83508e-127	2
Ppp1r14b	6.04072e-131	-0.820488	0.715	0.907	1.04172e-126	2
Sec61g	7.0554e-131	-0.615329	0.993	0.999	1.2167e-126	2
Bmp1	1.78331e-130	-0.914199	0.615	0.868	3.07532e-126	2
Lama4	2.56015e-130	-0.837965	0.708	0.911	4.41498e-126	2
Gnb2	5.43266e-130	-0.735226	0.863	0.964	9.36862e-126	2
Col6a2	1.33584e-129	-0.866427	0.872	0.961	2.30365e-125	2
Eef2	2.49315e-129	-0.528624	1	1	4.29944e-125	2
Flna	2.90399e-129	-0.877548	0.789	0.94	5.00793e-125	2
Fbln2	6.44558e-129	-0.994357	0.789	0.933	1.11154e-124	2
Anxa5	8.5651e-129	-0.778261	0.761	0.929	1.47705e-124	2
Txnip	4.66101e-128	-0.787296	0.889	0.976	8.03791e-124	2
Gnb1	9.30583e-128	-0.761282	0.812	0.948	1.60479e-123	2
Tma7	9.72585e-128	-0.75134	0.853	0.958	1.67722e-123	2
mt-Nd4	1.22507e-127	0.506169	1	1	2.11263e-123	2
Rrbp1	3.49963e-127	-0.813052	0.762	0.924	6.03512e-123	2
Slc25a5	1.56637e-126	-0.725299	0.988	0.997	2.7012e-122	2
Mif	3.12617e-126	-0.803533	0.914	0.974	5.39108e-122	2
Nedd8	6.39535e-126	-0.714177	0.968	0.992	1.10288e-121	2
Pcolce	8.35221e-126	-0.791515	0.83	0.948	1.44034e-121	2
Lamb1	1.00056e-125	-0.797068	0.746	0.919	1.72547e-121	2
Dstn	2.56168e-125	-0.748238	0.952	0.986	4.41762e-121	2
Ifitm2	7.86678e-125	-0.703891	0.909	0.977	1.35663e-120	2
S100a6	1.33083e-123	-0.858494	0.904	0.973	2.29501e-119	2
Oaz1	3.43741e-122	-0.608865	1	1	5.92782e-118	2
Hspg2	8.17662e-122	-0.699458	0.992	0.998	1.41006e-117	2
Arpc1b	8.7719e-122	-0.822546	0.729	0.917	1.51271e-117	2
Uba52	1.04728e-121	-0.627685	1	1	1.80603e-117	2
Hmgn1	3.36157e-121	-0.780667	0.704	0.9	5.79702e-117	2
Myom2	4.10511e-121	-0.7058	0.989	0.991	7.07926e-117	2
Synpo2l	4.93821e-121	-0.802399	0.758	0.912	8.51594e-117	2
Mrpl52	1.26675e-120	-0.679549	0.905	0.973	2.18451e-116	2
Ctnnb1	2.31387e-120	-0.698208	0.897	0.976	3.99026e-116	2
Cavin1	1.96537e-119	-0.717471	0.902	0.979	3.38928e-115	2
Morf4l2	5.9382e-119	-0.80474	0.635	0.862	1.02404e-114	2
Marcks	1.82309e-118	-0.829075	0.598	0.846	3.14392e-114	2
Elob	1.71037e-117	-0.596881	0.999	1	2.94954e-113	2
Gabarap	2.05577e-117	-0.612695	0.982	0.997	3.54518e-113	2
Csrp1	2.22357e-117	-0.890663	0.455	0.789	3.83455e-113	2
P4hb	5.86875e-117	-0.697234	0.865	0.959	1.01207e-112	2
Eef1g	1.29267e-116	-0.642104	0.959	0.991	2.22921e-112	2
Ptms	1.99301e-116	-0.670374	0.916	0.974	3.43695e-112	2
Gnai2	3.98021e-116	-0.696073	0.899	0.971	6.86387e-112	2
Pfdn5	2.52624e-115	-0.60801	0.994	0.998	4.35651e-111	2
Zyx	2.95363e-115	-0.76838	0.715	0.911	5.09354e-111	2
Cdk4	3.11697e-115	-0.811046	0.561	0.837	5.37522e-111	2
Calr	7.30426e-115	-0.683657	0.94	0.981	1.25962e-110	2
Ltbp4	1.16638e-114	-0.678827	0.983	0.995	2.01142e-110	2
Ap2m1	1.58161e-114	-0.659079	0.906	0.982	2.72749e-110	2
Mprip	2.20555e-114	-0.745212	0.762	0.926	3.80347e-110	2
C1qtnf6	4.52532e-114	-0.826202	0.602	0.853	7.80391e-110	2
Scd2	6.73984e-114	-0.892946	0.353	0.71	1.16229e-109	2
Npc2	9.71275e-114	-0.766825	0.802	0.938	1.67496e-109	2
Snrpd1	1.02863e-113	-0.828074	0.483	0.781	1.77387e-109	2
Pnkd	1.36425e-113	-0.733927	0.947	0.981	2.35264e-109	2
Ywhaz	1.83946e-113	-0.722878	0.804	0.944	3.17215e-109	2
Ctsl	2.23631e-113	-0.740234	0.888	0.97	3.85651e-109	2
Cops9	2.92728e-113	-0.672681	0.996	0.998	5.0481e-109	2
Itgb1	7.25697e-113	-0.647439	0.906	0.972	1.25146e-108	2
S100a11	1.14903e-112	-0.814079	0.555	0.827	1.9815e-108	2
Vcp	1.37034e-112	-0.648077	0.992	0.999	2.36315e-108	2
Hnrnpk	2.02915e-112	-0.671243	0.864	0.966	3.49927e-108	2
Grn	2.9209e-112	-0.704111	0.866	0.967	5.03709e-108	2
Ran	3.94897e-112	-0.708993	0.767	0.92	6.81e-108	2
Hspa8	9.26562e-112	-0.515142	1	1	1.59786e-107	2
Emp1	2.34638e-111	-0.863685	0.438	0.754	4.04633e-107	2
Fstl1	6.20363e-111	-0.931387	0.421	0.743	1.06982e-106	2
Col18a1	6.50264e-111	-0.885108	0.314	0.683	1.12138e-106	2
Nedd4	3.97784e-110	-0.691024	0.793	0.923	6.85978e-106	2
Lbh	6.11609e-110	-0.797292	0.935	0.971	1.05472e-105	2
Pmepa1	7.324e-110	-0.848585	0.476	0.783	1.26302e-105	2
Spon2	1.43688e-109	-0.910942	0.134	0.54	2.47789e-105	2
Col15a1	3.53798e-109	-0.787115	0.83	0.943	6.10125e-105	2
Atox1	6.00386e-109	-0.627384	0.957	0.99	1.03537e-104	2
Gm47283	7.78413e-109	-0.848173	0.715	0.888	1.34237e-104	2
Arhgdia	1.10667e-108	-0.659138	0.917	0.971	1.90845e-104	2
Ltbp3	2.19831e-108	-0.817028	0.615	0.847	3.79098e-104	2
Hsbp1	2.40551e-108	-0.65412	0.848	0.957	4.14831e-104	2
Meg3	3.77585e-108	-1.01606	0.382	0.732	6.51146e-104	2
Acta1	6.12936e-108	-1.60383	0.77	0.902	1.05701e-103	2
Mdk	6.60826e-108	-0.966764	0.236	0.609	1.1396e-103	2
Ppic	1.54728e-107	-0.803375	0.439	0.762	2.66828e-103	2
Myl7.1	2.1079e-107	-1.81073	1	1	3.63507e-103	2
Snx3	4.51327e-107	-0.697269	0.8	0.929	7.78313e-103	2
Eef1b2	3.20788e-106	-0.623514	0.914	0.982	5.53198e-102	2
Srsf6	4.67797e-106	-0.715133	0.662	0.874	8.06717e-102	2
Ctla2a	4.8571e-106	-0.785101	0.585	0.851	8.37607e-102	2
Hmgn2	5.63157e-106	-0.821815	0.41	0.731	9.71165e-102	2
Ywhah	3.29312e-105	-0.705305	0.694	0.878	5.67898e-101	2
Mt3	8.80702e-105	-0.870015	0.239	0.607	1.51877e-100	2
Mfap5	2.95551e-104	-0.920726	0.751	0.892	5.09678e-100	2
Col14a1	4.53404e-104	-0.908256	0.342	0.688	7.81895e-100	2
Phlda3	2.61974e-103	-0.771592	0.433	0.747	4.51775e-99	2
Heg1	3.02655e-103	-0.715024	0.706	0.889	5.21929e-99	2
Pcbp2	6.1406e-103	-0.607363	0.887	0.975	1.05895e-98	2
Rtn4	1.2144e-102	-0.718486	0.593	0.831	2.09424e-98	2
Egfl7	1.46318e-102	-0.728083	0.895	0.974	2.52326e-98	2
Nme2	1.54211e-102	-0.561362	1	1	2.65937e-98	2
Cox7a2l	2.32411e-102	-0.606529	0.998	0.998	4.00793e-98	2
Prdx1	6.61922e-102	-0.534622	0.992	0.998	1.14148e-97	2
Gdi2	6.86719e-102	-0.603383	0.889	0.964	1.18425e-97	2
Btf3	1.02756e-101	-0.615976	0.826	0.953	1.77203e-97	2
Pfn1	1.7428e-101	-0.648876	0.865	0.959	3.00545e-97	2
Aldh1b1	1.75671e-101	-0.76812	0.383	0.712	3.02944e-97	2
Acadl	2.39598e-101	-0.654912	1	0.999	4.13186e-97	2
Eif4ebp1	2.71508e-101	-0.631602	0.842	0.941	4.68215e-97	2
Tpm2	2.926e-101	-0.982826	0.6	0.838	5.04589e-97	2
Cpe	3.48476e-101	-0.630602	0.987	0.993	6.00947e-97	2
Ppp1ca	8.85793e-101	-0.530496	0.994	0.999	1.52755e-96	2
Jund	1.68255e-100	-0.638933	0.873	0.961	2.90156e-96	2
Fkbp10	1.96648e-100	-0.74371	0.457	0.764	3.3912e-96	2
Idh2	2.35854e-100	-0.599268	1	1	4.0673e-96	2
Nme1	3.41386e-100	-0.704463	0.57	0.827	5.8872e-96	2
Dad1	4.91119e-100	-0.622251	0.862	0.96	8.46935e-96	2
Tmed9	6.78932e-100	-0.694628	0.678	0.875	1.17082e-95	2
Prdx2	1.24258e-98	-0.518447	1	1	2.14284e-94	2
Tln1	1.33689e-98	-0.666563	0.775	0.918	2.30547e-94	2
Ddb1	3.02465e-98	-0.627406	0.798	0.941	5.21601e-94	2
Rac1	5.15036e-98	-0.600863	0.876	0.964	8.8818e-94	2
Pgam1	8.72736e-98	-0.688469	0.728	0.893	1.50503e-93	2
Calm1	1.38922e-97	-0.63718	0.876	0.954	2.3957e-93	2
Itm2b	2.18355e-97	-0.568829	1	0.998	3.76553e-93	2
Lum	3.57096e-97	-0.832213	0.864	0.951	6.15811e-93	2
Msn	5.11924e-97	-0.673281	0.7	0.892	8.82813e-93	2
Nenf	5.69829e-97	-0.562965	0.99	0.996	9.8267e-93	2
5430431A17Rik	7.36702e-97	-0.780335	0.504	0.78	1.27044e-92	2
Smdt1	9.46864e-97	-0.581332	0.997	1	1.63287e-92	2
Ssr2	1.00259e-96	-0.68828	0.622	0.849	1.72897e-92	2
Hnrnpa1	1.09594e-96	-0.648985	0.676	0.859	1.88995e-92	2
Ilk	1.15452e-96	-0.663703	0.706	0.889	1.99096e-92	2
Hsp90aa1	1.23239e-96	-0.668939	0.595	0.831	2.12526e-92	2
Mfap2	1.52512e-96	-0.851042	0.235	0.594	2.63007e-92	2
Ywhaq	1.91752e-96	-0.683681	0.65	0.86	3.30677e-92	2
Ckb	5.506e-96	-0.709976	0.765	0.91	9.4951e-92	2
Eno1	5.58784e-96	-0.689267	0.606	0.829	9.63624e-92	2
App	6.09822e-96	-0.696609	0.595	0.844	1.05164e-91	2
Dynlrb1	7.37202e-96	-0.612655	0.889	0.97	1.27131e-91	2
Pebp1	1.50392e-95	-0.57131	0.983	0.993	2.5935e-91	2
Tubb4b	2.02311e-95	-0.543937	0.972	0.992	3.48886e-91	2
H2afv	4.97417e-95	-0.666216	0.708	0.889	8.57795e-91	2
Cdc42	5.90895e-95	-0.615843	0.809	0.934	1.019e-90	2
Lsm7	6.32998e-95	-0.66192	0.767	0.911	1.09161e-90	2
Tpm4	9.67869e-95	-0.727809	0.559	0.799	1.66909e-90	2
Mgp	4.87555e-94	-0.831233	1	0.998	8.40788e-90	2
Cltc	7.02603e-94	-0.61447	0.771	0.919	1.21164e-89	2
Ewsr1	7.13881e-94	-0.666172	0.667	0.857	1.23109e-89	2
Cenpa	2.00016e-93	-0.745947	0.346	0.669	3.44927e-89	2
Pea15a	2.07866e-93	-0.684795	0.591	0.828	3.58464e-89	2
Mfge8	2.10578e-93	-0.637891	0.914	0.968	3.63142e-89	2
Sox4	2.18763e-93	-0.727657	0.242	0.602	3.77258e-89	2
Ddx17	2.42879e-93	-0.645	0.689	0.882	4.18846e-89	2
Selenoh	2.6061e-93	-0.731396	0.508	0.773	4.49421e-89	2
Fhl1	2.86255e-93	-0.831435	0.732	0.883	4.93646e-89	2
Zfp706	3.04129e-93	-0.616203	0.869	0.948	5.24471e-89	2
Adamts2	6.49567e-93	-0.835343	0.53	0.785	1.12018e-88	2
Cyb5r3	1.05981e-92	-0.663338	0.66	0.87	1.82764e-88	2
Cox20	1.29641e-92	-0.634913	0.883	0.947	2.23567e-88	2
Pdia6	2.13572e-92	-0.695166	0.631	0.838	3.68306e-88	2
Fscn1	2.49139e-92	-0.723537	0.377	0.703	4.29641e-88	2
Swi5	2.83843e-92	-0.552373	0.954	0.985	4.89487e-88	2
Dcn	6.67517e-92	-0.748795	0.986	0.994	1.15113e-87	2
Tax1bp3	7.49991e-92	-0.65894	0.502	0.777	1.29336e-87	2
Dync1h1	2.53802e-91	-0.601682	0.91	0.975	4.37682e-87	2
Sptbn1	3.73861e-91	-0.541074	0.944	0.982	6.44724e-87	2
Sh3bgr	5.9389e-91	-0.660634	0.975	0.99	1.02416e-86	2
Lmna	7.82715e-91	-0.622866	0.845	0.947	1.34979e-86	2
1810037I17Rik	3.45268e-90	-0.627482	0.584	0.83	5.95415e-86	2
Tubb6	4.09119e-90	-0.728176	0.31	0.647	7.05526e-86	2
Grb10	5.00958e-90	-0.694696	0.538	0.788	8.63903e-86	2
Hnrnpu	6.3152e-90	-0.584821	0.836	0.937	1.08906e-85	2
Pdlim3	7.0023e-90	-0.800032	0.379	0.69	1.20755e-85	2
Hspa5	1.1241e-89	-0.58904	0.955	0.984	1.9385e-85	2
Col6a3	1.45078e-89	-0.804642	0.605	0.823	2.50187e-85	2
Bcam	1.67056e-89	-0.570721	0.986	0.993	2.88088e-85	2
Mcrip1	1.83229e-89	-0.658209	0.758	0.903	3.15978e-85	2
Srsf3	1.98541e-89	-0.630728	0.751	0.908	3.42383e-85	2
Ctnna1	1.9861e-89	-0.559401	0.986	0.996	3.42502e-85	2
Calm2	3.50145e-89	-0.640809	0.617	0.838	6.03826e-85	2
Ptgds	3.56106e-89	-0.859368	0.434	0.711	6.14105e-85	2
Pdia3	7.16949e-89	-0.631833	0.692	0.873	1.23638e-84	2
Tbca	9.34762e-89	-0.614703	0.739	0.9	1.612e-84	2
Eif5a	1.34333e-88	-0.539978	0.982	0.995	2.31657e-84	2
Atp6v0c	4.03835e-88	-0.519973	0.988	0.997	6.96414e-84	2
Hnrnpm	4.21038e-88	-0.635887	0.573	0.81	7.26079e-84	2
Sulf2	4.4525e-88	-0.673169	0.471	0.743	7.67834e-84	2
Mlf2	5.75067e-88	-0.577764	0.941	0.98	9.91704e-84	2
S100a13	7.98745e-88	-0.613427	0.742	0.906	1.37744e-83	2
Ube2c	1.13741e-87	-0.737469	0.102	0.449	1.96146e-83	2
Ppib	1.15023e-87	-0.631614	0.709	0.879	1.98356e-83	2
Serpinb6a	1.25066e-87	-0.617592	0.802	0.922	2.15676e-83	2
Itm2a	1.4255e-87	-0.77213	0.427	0.724	2.45828e-83	2
Ddost	1.53091e-87	-0.641792	0.658	0.858	2.64005e-83	2
Calm3	1.60842e-87	-0.594867	0.846	0.932	2.77371e-83	2
Anapc11	1.76712e-87	-0.59272	0.825	0.941	3.0474e-83	2
Ptn	1.90646e-87	-0.863467	0.175	0.519	3.2877e-83	2
Ywhae	2.08516e-87	-0.541413	0.952	0.984	3.59587e-83	2
Angptl4	2.12686e-87	-0.784149	0.378	0.72	3.66777e-83	2
Ptprs	2.47855e-87	-0.698662	0.548	0.789	4.27426e-83	2
Tspan9	2.776e-87	-0.68732	0.486	0.765	4.78721e-83	2
Macf1	2.85366e-87	-0.630949	0.7	0.881	4.92114e-83	2
S100a10	3.25953e-87	-0.685906	0.64	0.839	5.62106e-83	2
Prmt1	3.83023e-87	-0.628239	0.625	0.837	6.60524e-83	2
Smpx	3.96636e-87	-0.545692	0.981	0.989	6.83998e-83	2
Eif3f	4.1947e-87	-0.549548	0.9	0.97	7.23375e-83	2
Sorbs2	4.61129e-87	-0.638594	0.79	0.914	7.95217e-83	2
Rcn1	1.12215e-86	-0.692837	0.358	0.67	1.93515e-82	2
Dctn2	1.2254e-86	-0.579918	0.868	0.954	2.1132e-82	2
Map4	3.00807e-86	-0.595829	0.794	0.919	5.18742e-82	2
Npm1	3.11022e-86	-0.619257	0.715	0.874	5.36357e-82	2
Angptl2	5.41491e-86	-0.643444	0.848	0.932	9.33801e-82	2
Trir	6.62462e-86	-0.618308	0.668	0.874	1.14242e-81	2
Col16a1	8.36237e-86	-0.79967	0.26	0.587	1.44209e-81	2
Rnps1	8.98935e-86	-0.623558	0.656	0.858	1.55021e-81	2
Flnc	9.87865e-86	-0.631352	0.872	0.943	1.70357e-81	2
Cnpy2	2.34134e-85	-0.62376	0.567	0.823	4.03764e-81	2
Tcp1	2.429e-85	-0.562345	0.878	0.957	4.18881e-81	2
Ncl	2.90471e-85	-0.576125	0.781	0.929	5.00917e-81	2
Ap2s1	3.88679e-85	-0.56933	0.873	0.954	6.70278e-81	2
Eif4h	4.78314e-85	-0.559002	0.844	0.948	8.24853e-81	2
Adam19	4.9184e-85	-0.651281	0.25	0.594	8.48178e-81	2
Hspb1	7.67006e-85	-0.521737	0.987	0.996	1.3227e-80	2
Ehd2	1.98248e-84	-0.624163	0.74	0.882	3.41878e-80	2
Hjurp	2.06463e-84	-0.677808	0.306	0.625	3.56046e-80	2
Igfbp5	2.08202e-84	-0.948899	0.554	0.774	3.59044e-80	2
Ift20	2.76265e-84	-0.638601	0.656	0.851	4.76418e-80	2
Hnrnpa3	3.96747e-84	-0.609734	0.691	0.875	6.84191e-80	2
Gng11	5.2364e-84	-0.639787	0.748	0.903	9.03017e-80	2
Mybpc3	5.98081e-84	-0.566682	1	1	1.03139e-79	2
Tomm7	9.10847e-84	-0.514984	0.976	0.991	1.57076e-79	2
Srsf2	9.45356e-84	-0.592556	0.707	0.873	1.63027e-79	2
Ptov1	9.98114e-84	-0.554241	0.892	0.96	1.72125e-79	2
Perp	1.0134e-83	-0.618891	0.844	0.937	1.74761e-79	2
Bex3	1.72759e-83	-0.690399	0.269	0.595	2.97922e-79	2
Efemp2	2.20766e-83	-0.699703	0.333	0.642	3.80711e-79	2
Manf	2.46694e-83	-0.652656	0.458	0.732	4.25424e-79	2
Ptbp1	2.58544e-83	-0.656171	0.493	0.745	4.4586e-79	2
Fam189a2	2.61957e-83	-0.628644	0.591	0.825	4.51745e-79	2
Ctsb	3.35492e-83	-0.535506	0.997	0.999	5.78556e-79	2
Myh7	4.37401e-83	-1.21935	0.366	0.672	7.54298e-79	2
Trp53inp2	1.14607e-82	-0.614455	0.968	0.988	1.97639e-78	2
Tbx20	1.7789e-82	-0.697581	0.524	0.769	3.06772e-78	2
Cav1	1.82639e-82	-0.614731	0.829	0.937	3.1496e-78	2
Anapc13	2.21131e-82	-0.535042	0.979	0.993	3.81341e-78	2
Atp6v1f	2.44318e-82	-0.589294	0.794	0.919	4.21327e-78	2
Cnbp	3.00254e-82	-0.520572	0.952	0.989	5.17787e-78	2
Psmb1	3.59282e-82	-0.537993	0.912	0.972	6.19581e-78	2
Mki67	3.75731e-82	-0.737016	0.156	0.49	6.47948e-78	2
Slc8a1	3.90902e-82	-0.603618	0.775	0.904	6.7411e-78	2
Fis1	4.27651e-82	-0.524589	0.947	0.981	7.37485e-78	2
Fkbp8	5.80386e-82	-0.555126	0.826	0.937	1.00088e-77	2
Ddx39b	6.09411e-82	-0.610301	0.691	0.876	1.05093e-77	2
Prkag2	6.61695e-82	-0.709059	0.336	0.642	1.14109e-77	2
Ctdsp2	7.15689e-82	-0.586763	0.771	0.903	1.23421e-77	2
Sumo2	1.08133e-81	-0.591516	0.715	0.878	1.86476e-77	2
Ccnd3	3.86179e-81	-0.61851	0.566	0.801	6.65965e-77	2
Popdc2	1.09461e-80	-0.585991	0.982	0.987	1.88766e-76	2
Tcf25	1.15696e-80	-0.573866	0.824	0.934	1.99518e-76	2
Aplp2	1.57215e-80	-0.516233	0.942	0.982	2.71118e-76	2
Plxnb2	1.84446e-80	-0.595693	0.627	0.846	3.18076e-76	2
Sub1	2.91368e-80	-0.613167	0.601	0.808	5.02464e-76	2
Mapk3	3.3883e-80	-0.603781	0.626	0.84	5.84313e-76	2
Arpp19	4.68282e-80	-0.54736	0.939	0.974	8.07552e-76	2
2021-09-07	6.23135e-80	-0.600647	0.663	0.85	1.0746e-75	2
Ctsz	6.63969e-80	-0.689804	0.643	0.852	1.14501e-75	2
Tspan3	1.87727e-79	-0.546924	0.882	0.958	3.23735e-75	2
Sec61b	2.60644e-79	-0.664222	0.466	0.726	4.4948e-75	2
Ifitm3	7.11065e-79	-0.671409	0.962	0.986	1.22623e-74	2
Ptp4a2	7.68574e-79	-0.5575	0.801	0.924	1.32541e-74	2
Ctsa	7.8926e-79	-0.553622	0.864	0.955	1.36108e-74	2
Ski	8.29304e-79	-0.63107	0.6	0.803	1.43013e-74	2
Eng	1.11714e-78	-0.615174	0.843	0.936	1.92651e-74	2
Eif3k	2.21796e-78	-0.534182	0.91	0.973	3.82488e-74	2
Tnxb	2.50471e-78	-0.654482	0.706	0.868	4.31937e-74	2
2410006H16Rik	2.57976e-78	-0.619794	0.427	0.717	4.4488e-74	2
Ppp1r14c	3.35494e-78	-0.577437	0.862	0.945	5.7856e-74	2
Nop10	4.36592e-78	-0.553604	0.884	0.955	7.52903e-74	2
Tuba1c	5.88816e-78	-0.661532	0.409	0.693	1.01541e-73	2
Birc5	1.05835e-77	-0.660021	0.11	0.431	1.82513e-73	2
2310022B05Rik	1.1595e-77	-0.624038	0.572	0.798	1.99956e-73	2
Ccnd2	1.17155e-77	-0.649044	0.562	0.786	2.02035e-73	2
1810058I24Rik	1.17245e-77	-0.539436	0.94	0.982	2.02189e-73	2
Nkx2-5	1.62159e-77	-0.587925	0.82	0.924	2.79643e-73	2
Cd93	2.17259e-77	-0.614322	0.567	0.8	3.74663e-73	2
Arf1	3.01146e-77	-0.543138	0.829	0.931	5.19327e-73	2
Myl4.1	3.32352e-77	-1.60325	0.999	1	5.73141e-73	2
Ergic3	6.40648e-77	-0.608496	0.645	0.83	1.1048e-72	2
Fus	6.60612e-77	-0.544412	0.844	0.939	1.13922e-72	2
Trim28	8.41577e-77	-0.595885	0.502	0.765	1.4513e-72	2
Tomm6	9.74163e-77	-0.531774	0.862	0.963	1.67994e-72	2
Rtraf	1.42419e-76	-0.533939	0.845	0.946	2.45601e-72	2
Nono	1.75032e-76	-0.599593	0.513	0.757	3.01843e-72	2
Cox17	2.30841e-76	-0.514222	0.997	0.997	3.98085e-72	2
Sptan1	2.69905e-76	-0.575464	0.67	0.86	4.65451e-72	2
Myl12b	2.87918e-76	-0.615194	0.572	0.793	4.96515e-72	2
Tm4sf1	2.93261e-76	-0.662679	0.659	0.849	5.05728e-72	2
Obsl1	4.1779e-76	-0.59056	0.695	0.863	7.20478e-72	2
Rrm2	4.48905e-76	-0.658268	0.085	0.402	7.74137e-72	2
Lox	5.12693e-76	-0.772193	0.123	0.441	8.84139e-72	2
Cd9	9.36721e-76	-0.698096	0.437	0.709	1.61538e-71	2
Klc1	1.30091e-75	-0.579017	0.659	0.862	2.24341e-71	2
Ppp2ca	1.92795e-75	-0.548085	0.805	0.921	3.32475e-71	2
Serbp1	1.9911e-75	-0.510792	0.889	0.969	3.43366e-71	2
Lrrfip1	2.10726e-75	-0.597022	0.541	0.783	3.63397e-71	2
Cavin2	2.4026e-75	-0.597305	0.725	0.892	4.14328e-71	2
Atxn10	3.11149e-75	-0.559236	0.702	0.873	5.36577e-71	2
H2afj	3.61564e-75	-0.562478	0.759	0.902	6.23518e-71	2
Lamtor5	5.20568e-75	-0.555546	0.71	0.88	8.9772e-71	2
Ikbkb	6.92943e-75	-0.595623	0.633	0.825	1.19498e-70	2
Tceal9	1.50284e-74	-0.603778	0.231	0.542	2.59164e-70	2
Coa3	1.55238e-74	-0.55236	0.835	0.935	2.67708e-70	2
Rab11a	2.45669e-74	-0.561136	0.66	0.857	4.23657e-70	2
Cnn3	2.97737e-74	-0.611718	0.369	0.658	5.13447e-70	2
Hacd1	4.01859e-74	-0.605456	0.85	0.928	6.93006e-70	2
Anapc5	4.54905e-74	-0.523617	0.845	0.948	7.84483e-70	2
Slc38a2	4.71949e-74	-0.576028	0.823	0.936	8.13877e-70	2
Nt5dc2	5.16286e-74	-0.604785	0.387	0.672	8.90334e-70	2
Sfrp2	5.57666e-74	-0.802799	0.125	0.439	9.61695e-70	2
Top2a	5.63978e-74	-0.615027	0.098	0.41	9.7258e-70	2
Atp6v0e	6.66893e-74	-0.567998	0.611	0.818	1.15006e-69	2
Tm9sf3	7.92363e-74	-0.570885	0.59	0.801	1.36643e-69	2
Surf4	1.20323e-73	-0.552105	0.725	0.888	2.07498e-69	2
Uchl1	1.40182e-73	-0.626642	0.305	0.604	2.41744e-69	2
Clta	1.65464e-73	-0.574406	0.708	0.862	2.85343e-69	2
Sh3bgrl3	2.16667e-73	-0.599394	0.684	0.848	3.73643e-69	2
Armcx2	4.21766e-73	-0.598943	0.199	0.512	7.27336e-69	2
Add1	4.97191e-73	-0.56746	0.644	0.829	8.57405e-69	2
Map4k4	5.6114e-73	-0.584401	0.513	0.757	9.67686e-69	2
Snhg18	5.68722e-73	-0.632727	0.419	0.697	9.80761e-69	2
Tmed10	5.89159e-73	-0.536975	0.78	0.905	1.01601e-68	2
Itm2c	6.6239e-73	-0.586908	0.647	0.827	1.14229e-68	2
Rras	6.83147e-73	-0.577112	0.654	0.85	1.17809e-68	2
Hnrnpa0	1.07714e-72	-0.560831	0.691	0.851	1.85753e-68	2
Phb2	1.28868e-72	-0.545344	0.924	0.968	2.22232e-68	2
Actn2	1.59107e-72	-0.516558	1	1	2.74379e-68	2
Hnrnpf	1.65439e-72	-0.575294	0.613	0.805	2.853e-68	2
Adamts10	1.79056e-72	-0.610025	0.429	0.696	3.08781e-68	2
Plxnd1	1.81204e-72	-0.626122	0.59	0.79	3.12486e-68	2
Pam	2.13557e-72	-0.744797	0.98	0.987	3.68279e-68	2
Ssrp1	2.47804e-72	-0.597438	0.446	0.709	4.27338e-68	2
Akt1	2.76215e-72	-0.547388	0.706	0.86	4.76333e-68	2
Srp9	2.83672e-72	-0.554398	0.68	0.856	4.89193e-68	2
Plagl1	3.16423e-72	-0.605797	0.143	0.456	5.45672e-68	2
Lamtor4	3.46304e-72	-0.528198	0.855	0.942	5.97201e-68	2
Ssr4	4.86628e-72	-0.544773	0.695	0.875	8.3919e-68	2
Emilin1	7.411e-72	-0.61996	0.335	0.621	1.27803e-67	2
Fabp3	9.03624e-72	-0.767302	1	1	1.5583e-67	2
Hist1h2bc	1.00875e-71	-0.551365	0.773	0.901	1.7396e-67	2
Pcbp1	1.2671e-71	-0.533892	0.814	0.93	2.18512e-67	2
Ptp4a3	1.46349e-71	-0.575572	0.991	0.995	2.52379e-67	2
Megf6	1.68184e-71	-0.661914	0.155	0.465	2.90033e-67	2
Atp6v1e1	1.70693e-71	-0.534324	0.872	0.946	2.9436e-67	2
Fkbp9	2.09906e-71	-0.595333	0.567	0.783	3.61983e-67	2
Carhsp1	2.67858e-71	-0.584931	0.417	0.69	4.6192e-67	2
Smarca4	3.17041e-71	-0.573478	0.585	0.806	5.46737e-67	2
Srp14	3.96617e-71	-0.528845	0.748	0.89	6.83966e-67	2
Rnh1	4.09347e-71	-0.568413	0.647	0.836	7.05919e-67	2
Pdlim7	4.70041e-71	-0.585976	0.673	0.849	8.10586e-67	2
Uba1	7.03432e-71	-0.527778	0.844	0.94	1.21307e-66	2
Id3	7.29582e-71	-0.570811	0.778	0.917	1.25816e-66	2
Nap1l4	7.99589e-71	-0.527157	0.881	0.955	1.37889e-66	2
Smtnl2	8.53868e-71	-0.603794	0.36	0.636	1.4725e-66	2
Capn2	9.70666e-71	-0.558002	0.558	0.778	1.67391e-66	2
Ociad1	1.15366e-70	-0.535416	0.835	0.932	1.98949e-66	2
Nap1l1	1.15622e-70	-0.568881	0.504	0.744	1.99391e-66	2
Chpf	1.64389e-70	-0.608192	0.371	0.656	2.83489e-66	2
Rrad	1.79707e-70	-0.571866	0.916	0.959	3.09905e-66	2
Pabpc1	1.89177e-70	-0.680348	0.716	0.882	3.26236e-66	2
Nfib	2.02607e-70	-0.530838	0.737	0.884	3.49396e-66	2
Tmem50a	2.13335e-70	-0.542367	0.669	0.846	3.67896e-66	2
Copa	2.62431e-70	-0.556425	0.628	0.825	4.52562e-66	2
Atf4	3.28144e-70	-0.552634	0.749	0.896	5.65884e-66	2
Sf3b1	3.43469e-70	-0.526702	0.688	0.857	5.92313e-66	2
Psma2	6.55644e-70	-0.503822	0.806	0.909	1.13066e-65	2
Aspn	6.81102e-70	-0.654217	0.366	0.641	1.17456e-65	2
Brk1	1.03278e-69	-0.519838	0.716	0.878	1.78104e-65	2
Pecam1	1.13239e-69	-0.550904	0.69	0.862	1.95281e-65	2
2021-09-11	1.24718e-69	-0.584304	0.3	0.596	2.15077e-65	2
Scd4	1.25891e-69	-0.583351	0.183	0.499	2.17098e-65	2
Ehbp1l1	1.32796e-69	-0.571745	0.779	0.909	2.29007e-65	2
Banf1	1.655e-69	-0.521895	0.767	0.892	2.85405e-65	2
Erp29	2.07921e-69	-0.55719	0.652	0.837	3.58561e-65	2
Tmem132a	2.11939e-69	-0.639948	0.31	0.599	3.65488e-65	2
Col6a1	2.66689e-69	-0.60958	0.668	0.849	4.59905e-65	2
Selenom	3.40334e-69	-0.560502	0.684	0.846	5.86906e-65	2
Cul7	3.60937e-69	-0.532552	0.282	0.592	6.22436e-65	2
Hnrnpl	3.86242e-69	-0.528225	0.758	0.9	6.66074e-65	2
Atp6v0b	5.46987e-69	-0.503405	0.903	0.962	9.43278e-65	2
Dap	7.28753e-69	-0.589456	0.34	0.622	1.25673e-64	2
Timp1	9.6042e-69	-0.641261	0.175	0.479	1.65624e-64	2
Dpysl3	1.3251e-68	-0.581031	0.244	0.547	2.28514e-64	2
Kdelr2	1.46592e-68	-0.572242	0.377	0.658	2.52798e-64	2
Scand1	1.50896e-68	-0.511955	0.871	0.951	2.6022e-64	2
Cope	1.69675e-68	-0.503	0.841	0.937	2.92604e-64	2
Pdlim1	1.89985e-68	-0.577987	0.576	0.785	3.2763e-64	2
Sparcl1	2.55314e-68	-0.571224	0.873	0.935	4.40289e-64	2
Lockd	2.71945e-68	-0.556652	0.06	0.352	4.68969e-64	2
Klf2	3.1811e-68	-0.639263	0.801	0.909	5.4858e-64	2
Ppdpf	3.30609e-68	-0.527019	0.689	0.868	5.70135e-64	2
Mapre1	4.11711e-68	-0.570022	0.567	0.781	7.09996e-64	2
Ctbp1	4.29964e-68	-0.520472	0.835	0.934	7.41473e-64	2
Serf1	4.96032e-68	-0.552243	0.184	0.487	8.55408e-64	2
Ddx3x	6.2498e-68	-0.549873	0.713	0.86	1.07778e-63	2
Ssna1	7.19833e-68	-0.549459	0.511	0.75	1.24135e-63	2
Pdcd5	8.8492e-68	-0.502232	0.887	0.945	1.52605e-63	2
AI506816	9.13265e-68	-0.55185	0.277	0.576	1.57493e-63	2
Rab2a	9.38974e-68	-0.504019	0.819	0.933	1.61926e-63	2
Psmd8	1.01092e-67	-0.513205	0.815	0.93	1.74332e-63	2
Lgals9	1.38841e-67	-0.578905	0.493	0.732	2.39431e-63	2
Evl	1.76937e-67	-0.558896	0.436	0.704	3.05128e-63	2
Thra	1.92755e-67	-0.545623	0.623	0.82	3.32405e-63	2
Hmgcs2	2.06993e-67	-0.585903	0.282	0.603	3.5696e-63	2
Myl1.1	3.19592e-67	-1.21417	0.656	0.801	5.51136e-63	2
Gpx8	3.40831e-67	-0.566164	0.413	0.679	5.87764e-63	2
Eny2	5.42405e-67	-0.562432	0.503	0.737	9.35378e-63	2
Vasp	6.38954e-67	-0.557281	0.457	0.713	1.10188e-62	2
Bax	6.99793e-67	-0.558524	0.465	0.717	1.20679e-62	2
Agpat3	7.56743e-67	-0.539669	0.831	0.928	1.305e-62	2
Gpx3	1.14972e-66	-0.878511	0.998	0.998	1.9827e-62	2
Slc38a10	1.19784e-66	-0.542244	0.511	0.751	2.06568e-62	2
Vkorc1	1.69582e-66	-0.589062	0.479	0.718	2.92443e-62	2
Emp3	1.88039e-66	-0.611895	0.554	0.762	3.24273e-62	2
Ckap4	2.41693e-66	-0.553411	0.31	0.6	4.168e-62	2
Fbln1	2.54499e-66	-0.650886	0.881	0.937	4.38883e-62	2
Plaat3	3.08254e-66	-0.517243	0.909	0.967	5.31584e-62	2
Mmp23	3.19024e-66	-0.613599	0.325	0.596	5.50157e-62	2
Ube2v1	3.51359e-66	-0.502433	0.846	0.938	6.05919e-62	2
Tspo	4.45198e-66	-0.550801	0.739	0.882	7.67745e-62	2
Emilin2	7.40789e-66	-0.595054	0.733	0.864	1.27749e-61	2
Itga5	7.9909e-66	-0.552709	0.581	0.782	1.37803e-61	2
Icam2	8.51682e-66	-0.587617	0.534	0.753	1.46873e-61	2
Tpm3	1.01336e-65	-0.639518	0.449	0.705	1.74753e-61	2
Phldb2	1.25606e-65	-0.564839	0.227	0.52	2.16608e-61	2
Map2k2	1.32614e-65	-0.508451	0.798	0.901	2.28693e-61	2
Cfl2	1.51589e-65	-0.508995	0.91	0.959	2.61415e-61	2
Sdf4	1.55541e-65	-0.53429	0.65	0.831	2.6823e-61	2
Wdr1	1.80463e-65	-0.527484	0.665	0.832	3.11208e-61	2
Smyd2	1.95721e-65	-0.5867	0.696	0.852	3.37521e-61	2
Txndc17	2.06475e-65	-0.521767	0.624	0.827	3.56066e-61	2
Pcbp4	2.44466e-65	-0.545521	0.521	0.749	4.21582e-61	2
Ddah2	2.77121e-65	-0.569767	0.373	0.645	4.77895e-61	2
S100a16	3.64186e-65	-0.562236	0.618	0.81	6.2804e-61	2
Aprt	3.77118e-65	-0.551161	0.355	0.635	6.5034e-61	2
Rap1b	5.33837e-65	-0.541326	0.621	0.81	9.20602e-61	2
Kcng2	6.01374e-65	-0.541124	0.769	0.892	1.03707e-60	2
Shisa5	6.27145e-65	-0.571419	0.511	0.743	1.08151e-60	2
Sfrp1	7.26268e-65	-0.652224	0.271	0.557	1.25245e-60	2
Fbn2	7.50809e-65	-0.546368	0.108	0.398	1.29477e-60	2
Lsp1	7.84483e-65	-0.571361	0.653	0.817	1.35284e-60	2
Tgm2	1.18547e-64	-0.501799	0.816	0.916	2.04434e-60	2
Cdk1	1.36795e-64	-0.592827	0.11	0.397	2.35902e-60	2
Chd4	1.47288e-64	-0.520308	0.548	0.77	2.53999e-60	2
Bex1	1.50187e-64	-0.586737	0.051	0.328	2.58998e-60	2
Trp53i11	1.54773e-64	-0.570908	0.342	0.626	2.66906e-60	2
Fbln5	2.32013e-64	-0.769284	0.28	0.555	4.00107e-60	2
Puf60	3.28931e-64	-0.52413	0.736	0.875	5.67242e-60	2
U2af1	3.35291e-64	-0.543157	0.61	0.797	5.78209e-60	2
Tspan18	4.5726e-64	-0.540976	0.277	0.568	7.88545e-60	2
Sec61a1	4.8351e-64	-0.542644	0.571	0.767	8.33813e-60	2
Tmpo	5.41527e-64	-0.580968	0.416	0.664	9.33863e-60	2
Cd151	5.46267e-64	-0.50036	0.866	0.947	9.42038e-60	2
Aebp1	8.84041e-64	-0.666682	0.433	0.674	1.52453e-59	2
Acot1	1.08555e-63	-0.565751	0.317	0.609	1.87203e-59	2
Atp5md	1.08974e-63	-0.512512	1	1	1.87926e-59	2
Txndc12	1.23729e-63	-0.512379	0.327	0.617	2.13371e-59	2
Kdelr1	1.42188e-63	-0.51971	0.712	0.864	2.45203e-59	2
Tomm22	2.34154e-63	-0.507684	0.739	0.888	4.03799e-59	2
Inppl1	2.39322e-63	-0.520112	0.645	0.822	4.12711e-59	2
Selenon	2.74956e-63	-0.543363	0.364	0.633	4.74161e-59	2
Timm10	2.81597e-63	-0.577991	0.7	0.85	4.85615e-59	2
Apoe	2.8426e-63	-0.630285	1	1	4.90207e-59	2
Ckap2l	3.18809e-63	-0.515551	0.074	0.357	5.49786e-59	2
Dnaja1	5.50356e-63	-0.511172	0.656	0.83	9.49089e-59	2
Mea1	6.31957e-63	-0.533209	0.478	0.726	1.08981e-58	2
Slc39a7	8.13409e-63	-0.553205	0.622	0.789	1.40272e-58	2
Dkk3.1	8.4685e-63	-1.02005	0.566	0.735	1.46039e-58	2
Fxyd6	8.69137e-63	-0.574153	0.371	0.629	1.49883e-58	2
Snap91	1.24045e-62	-0.521344	0.113	0.397	2.13916e-58	2
Trim35	1.28199e-62	-0.513957	0.517	0.754	2.21078e-58	2
Srsf5	1.70976e-62	-0.520201	0.611	0.803	2.94848e-58	2
Eva1b	2.99021e-62	-0.55323	0.494	0.733	5.15662e-58	2
Cttn	3.60218e-62	-0.520489	0.356	0.63	6.21196e-58	2
Cox19	3.72106e-62	-0.538571	0.492	0.734	6.41696e-58	2
Ranbp1	4.38121e-62	-0.547467	0.398	0.652	7.55539e-58	2
Cavin3	5.89505e-62	-0.552178	0.441	0.686	1.0166e-57	2
Azin1	1.1856e-61	-0.512212	0.419	0.68	2.04457e-57	2
Casq1	1.25633e-61	-0.711786	0.301	0.583	2.16655e-57	2
Haus8	1.36973e-61	-0.547784	0.261	0.543	2.3621e-57	2
Krtcap2	1.97804e-61	-0.50823	0.736	0.868	3.41113e-57	2
Esam	2.03244e-61	-0.550602	0.694	0.833	3.50494e-57	2
Tgfb1i1	2.04421e-61	-0.53099	0.281	0.562	3.52525e-57	2
H13	2.16947e-61	-0.534188	0.496	0.714	3.74126e-57	2
Dbn1	2.69672e-61	-0.55647	0.219	0.501	4.6505e-57	2
Fam168b	2.78338e-61	-0.513417	0.435	0.687	4.79995e-57	2
Ypel3	2.8246e-61	-0.502895	0.809	0.92	4.87103e-57	2
Myo1c	4.7663e-61	-0.512118	0.683	0.849	8.21949e-57	2
Cnn2	7.23543e-61	-0.543766	0.365	0.63	1.24775e-56	2
Cald1	7.23544e-61	-0.540885	0.31	0.588	1.24775e-56	2
Adam15	7.69048e-61	-0.537359	0.614	0.803	1.32622e-56	2
Snrpe	9.09631e-61	-0.50852	0.65	0.814	1.56866e-56	2
Myh10	1.16359e-60	-0.536846	0.208	0.492	2.0066e-56	2
Fibp	1.24434e-60	-0.502984	0.469	0.711	2.14587e-56	2
Lhfpl2	1.4718e-60	-0.509665	0.096	0.371	2.53813e-56	2
Hnrnph1	1.84572e-60	-0.522697	0.564	0.778	3.18294e-56	2
Dlgap4	2.69671e-60	-0.510886	0.612	0.801	4.65047e-56	2
Arpc5	3.1035e-60	-0.52671	0.469	0.715	5.35199e-56	2
Marcksl1	4.1115e-60	-0.545884	0.184	0.466	7.09029e-56	2
Zfp207	4.77776e-60	-0.50845	0.554	0.768	8.23925e-56	2
Srsf1	6.1018e-60	-0.51824	0.51	0.729	1.05226e-55	2
Actr3	6.78489e-60	-0.526848	0.501	0.729	1.17005e-55	2
Hif1a	1.0347e-59	-0.531508	0.436	0.686	1.78434e-55	2
Pkp4	1.22851e-59	-0.520562	0.552	0.766	2.11857e-55	2
Impa2	1.58267e-59	-0.544966	0.364	0.625	2.72931e-55	2
Ankrd23	1.7426e-59	-0.629494	0.54	0.742	3.00511e-55	2
Lyz2	1.8939e-59	-0.893195	0.913	0.967	3.26603e-55	2
Hk1	1.99869e-59	-0.51776	0.778	0.89	3.44674e-55	2
Mmp15	2.59737e-59	-0.530575	0.658	0.828	4.47917e-55	2
Scn5a	3.17652e-59	-0.52003	0.815	0.91	5.4779e-55	2
Mxra8	4.09024e-59	-0.53951	0.387	0.65	7.05362e-55	2
Thbs2	4.24155e-59	-0.592506	0.273	0.55	7.31455e-55	2
Tmem167	4.24612e-59	-0.528554	0.413	0.656	7.32244e-55	2
Picalm	4.5193e-59	-0.510033	0.681	0.837	7.79353e-55	2
Lsm6	6.01237e-59	-0.530705	0.56	0.759	1.03683e-54	2
9530068E07Rik	7.1967e-59	-0.502075	0.594	0.793	1.24107e-54	2
Dpysl2	8.74666e-59	-0.535385	0.594	0.784	1.50836e-54	2
Dazap1	9.12862e-59	-0.501743	0.645	0.808	1.57423e-54	2
Ecscr	1.04264e-58	-0.512949	0.355	0.621	1.79803e-54	2
Mydgf	3.96903e-58	-0.519268	0.511	0.719	6.84459e-54	2
Laptm4b	4.98723e-58	-0.546312	0.625	0.789	8.60049e-54	2
Ecm1	4.99802e-58	-0.584719	0.676	0.833	8.61909e-54	2
Zfp36l1	5.68846e-58	-0.51653	0.486	0.714	9.80974e-54	2
Kcnh2	7.13831e-58	-0.527724	0.677	0.813	1.231e-53	2
Tnnt1	8.17435e-58	-0.830242	0.402	0.646	1.40967e-53	2
Tbrg1	8.91654e-58	-0.508546	0.525	0.743	1.53766e-53	2
Lsm2	9.03563e-58	-0.512715	0.306	0.572	1.5582e-53	2
Tnfrsf12a	1.44682e-57	-0.50266	0.281	0.562	2.49504e-53	2
Cldn5	1.88543e-57	-0.585633	0.496	0.725	3.25143e-53	2
Car3.1	1.99449e-57	-0.627957	0.749	0.438	3.43951e-53	2
Atp1b3	1.99689e-57	-0.502558	0.524	0.734	3.44363e-53	2
Qsox1	3.38194e-57	-0.517135	0.465	0.694	5.83216e-53	2
Arl6ip1	3.53347e-57	-0.530871	0.428	0.667	6.09347e-53	2
Enah	3.78792e-57	-0.524683	0.544	0.742	6.53227e-53	2
Ezr	3.82873e-57	-0.519179	0.555	0.751	6.60265e-53	2
Arpc2	3.90724e-57	-0.502252	0.597	0.781	6.73803e-53	2
Cdh5	4.32648e-57	-0.521643	0.673	0.827	7.46102e-53	2
Pfkp	4.72369e-57	-0.536969	0.643	0.807	8.146e-53	2
Arhgef7	6.70903e-57	-0.520353	0.553	0.757	1.15697e-52	2
Tmem234	1.16098e-56	-0.504365	0.637	0.801	2.00211e-52	2
Mdp1	2.27021e-56	-0.513059	0.683	0.832	3.91498e-52	2
Pbxip1	2.88466e-56	-0.528687	0.582	0.76	4.9746e-52	2
Pmp22	3.67463e-56	-0.533471	0.697	0.826	6.33691e-52	2
Sftpc.1	4.03374e-56	-2.86836	0.022	0.262	6.95618e-52	2
Kpnb1	4.11991e-56	-0.502304	0.6	0.788	7.10478e-52	2
Racgap1	4.764e-56	-0.508028	0.095	0.354	8.21552e-52	2
Acot2	5.63023e-56	-0.542912	0.671	0.825	9.70933e-52	2
Sdc1	5.67847e-56	-0.524647	0.135	0.398	9.79253e-52	2
Pcna	6.71302e-56	-0.538424	0.353	0.601	1.15766e-51	2
Dhrs4	1.09605e-55	-0.514927	0.665	0.824	1.89015e-51	2
Nasp	1.51832e-55	-0.500594	0.323	0.58	2.61834e-51	2
Mcm6	1.66263e-55	-0.504663	0.156	0.418	2.8672e-51	2
Txnl4a	1.92718e-55	-0.517445	0.576	0.757	3.32342e-51	2
Tceal8	1.9535e-55	-0.505448	0.333	0.585	3.36881e-51	2
Rab11fip5	2.57666e-55	-0.503654	0.54	0.739	4.44344e-51	2
Arhgap31	3.26602e-55	-0.50054	0.345	0.6	5.63225e-51	2
Gramd1a	8.55898e-55	-0.509063	0.481	0.706	1.476e-50	2
Fbxl22	9.14055e-55	-0.507217	0.993	0.992	1.57629e-50	2
Prdx4	1.38548e-54	-0.525646	0.479	0.694	2.38925e-50	2
Tmed3	1.73682e-54	-0.518566	0.467	0.69	2.99515e-50	2
F11r	1.77824e-54	-0.50479	0.497	0.721	3.06658e-50	2
Ltbp2	2.86946e-54	-0.695108	0.112	0.368	4.94838e-50	2
Rrm1	3.20459e-54	-0.529702	0.208	0.466	5.52632e-50	2
Tubb2a	3.62819e-54	-0.508248	0.372	0.613	6.25682e-50	2
Tie1	4.43782e-54	-0.520723	0.679	0.824	7.65303e-50	2
Scarf2	4.80544e-54	-0.512294	0.246	0.507	8.28698e-50	2
Myh9	5.03491e-54	-0.504703	0.585	0.77	8.68271e-50	2
Ap1s1	1.05385e-53	-0.503517	0.424	0.658	1.81736e-49	2
Rangap1	1.12434e-53	-0.521158	0.399	0.643	1.93893e-49	2
Bcl6b	1.38805e-53	-0.521309	0.317	0.575	2.39369e-49	2
Psme1	2.63904e-53	-0.508222	0.894	0.951	4.55103e-49	2
Gucy1a1	3.16504e-53	-0.510581	0.237	0.498	5.45812e-49	2
Ccdc80	4.71547e-53	-0.577164	0.727	0.842	8.13182e-49	2
Ccnd1	1.45175e-52	-0.512087	0.396	0.63	2.50355e-48	2
Ucp2	1.56404e-52	-0.602766	0.882	0.949	2.6972e-48	2
Zfp579	2.7812e-52	-0.638804	0.419	0.634	4.79618e-48	2
Elovl1	5.69201e-52	-0.509105	0.437	0.665	9.81587e-48	2
Dut	1.31192e-51	-0.504318	0.375	0.607	2.2624e-47	2
Lrp1	2.90668e-51	-0.581185	0.671	0.81	5.01257e-47	2
Mrps6	6.14852e-51	-0.550533	0.685	0.815	1.06031e-46	2
Anxa3	1.22494e-50	-0.500256	0.344	0.591	2.1124e-46	2
Lgmn	7.72577e-50	-0.530225	0.643	0.795	1.33231e-45	2
2021-09-04	9.53381e-50	-0.508839	0.441	0.668	1.64411e-45	2
Tppp3	9.72228e-50	-0.518582	0.44	0.66	1.67661e-45	2
Aplnr	1.67794e-49	-0.562893	0.504	0.686	2.89361e-45	2
Matn2	2.13274e-49	-0.53931	0.373	0.599	3.67791e-45	2
Actn1	2.16426e-49	-0.512966	0.268	0.51	3.73227e-45	2
Acta2	2.82586e-49	-0.659289	0.976	0.986	4.87319e-45	2
Adamtsl2	8.11847e-49	-0.564302	0.433	0.647	1.40003e-44	2
Tfrc	1.74106e-48	-0.590801	0.549	0.73	3.00246e-44	2
Ptgis	1.29475e-47	-0.515828	0.454	0.669	2.23279e-43	2
Fmod	8.6358e-44	-0.639662	0.162	0.391	1.48924e-39	2
Tyrobp	1.0844e-43	-0.638825	0.594	0.765	1.87004e-39	2
Bst2	1.67537e-43	-0.591528	0.475	0.677	2.88917e-39	2
Tbc1d1	2.44587e-43	-0.526431	0.354	0.56	4.21791e-39	2
Rarres2	1.32712e-41	-0.525639	0.649	0.779	2.28862e-37	2
Actc1	1.99564e-40	-0.50732	1	1	3.44149e-36	2
Sftpb	1.1434e-39	-0.80931	0.012	0.189	1.9718e-35	2
S100a9	5.51177e-39	-0.738151	0.09	0.294	9.50504e-35	2
S100a8	1.56497e-38	-0.666659	0.111	0.319	2.69879e-34	2
Prelp	4.15948e-36	-0.542378	0.58	0.72	7.17302e-32	2
Spp1.1	6.11317e-36	-1.27532	0.117	0.312	1.05422e-31	2
Sln.1	9.99057e-35	-1.45752	0.985	0.975	1.72287e-30	2
Lgals3bp	3.74354e-34	-0.531505	0.518	0.677	6.45573e-30	2
B2m	1.03419e-31	-0.661596	0.927	0.953	1.78346e-27	2
Sftpa1	2.04361e-30	-0.51979	0.012	0.152	3.5242e-26	2
Clu	3.16543e-29	-0.529069	0.999	0.996	5.45878e-25	2
Pi16	2.17534e-28	-0.552329	0.759	0.795	3.75137e-24	2
Lgals3	5.7074e-28	-0.60896	0.355	0.511	9.84242e-24	2
Stard10	4.47824e-27	-0.745157	0.691	0.76	7.72273e-23	2
H2-D1	7.68499e-19	-0.579318	0.811	0.83	1.32528e-14	2
Mylpf	2.14483e-17	-0.755524	0.148	0.284	3.69876e-13	2
Gpnmb	5.14237e-17	-0.536725	0.154	0.279	8.86801e-13	2
Tnnc2	2.43724e-15	-0.666291	0.095	0.205	4.20301e-11	2
Mybphl.1	5.44236e-14	-0.77511	0.615	0.647	9.38535e-10	2
Sbk3.1	2.85487e-13	-0.552515	0.324	0.412	4.92322e-09	2
Tnni1.2	2.31484e-264	1.5569	0.986	0.515	3.99194e-260	3
Gsn	1.36676e-262	-1.83262	0.979	0.996	2.35697e-258	3
Stmn1.1	2.53618e-231	1.16506	0.98	0.623	4.37364e-227	3
Apoe.1	7.12466e-225	-1.13949	1	1	1.22865e-220	3
Mest.1	4.74733e-211	1.05337	0.962	0.511	8.18677e-207	3
Mgp.1	4.08596e-209	-1.25966	0.993	0.999	7.04624e-205	3
Rrm2.1	1.58564e-208	0.950645	0.792	0.287	2.73444e-204	3
Tcap	1.95751e-199	-1.2505	1	0.998	3.37573e-195	3
Tubb5.1	6.58824e-194	0.91775	1	0.966	1.13614e-189	3
H2afz.1	9.58987e-194	0.902353	0.999	0.88	1.65377e-189	3
Ube2c.1	3.17132e-190	0.889944	0.821	0.332	5.46894e-186	3
Mki67.1	2.21611e-186	0.894471	0.859	0.376	3.82168e-182	3
Ptgds.1	1.29779e-183	0.953583	0.957	0.626	2.23804e-179	3
Birc5.1	1.35814e-178	0.803581	0.797	0.319	2.34211e-174	3
Bex1.1	2.95855e-164	0.741568	0.674	0.227	5.10201e-160	3
Top2a.1	3.54414e-163	0.767041	0.762	0.303	6.11188e-159	3
Cks2	7.52354e-162	0.695481	0.658	0.224	1.29743e-157	3
Cdk1.1	3.89544e-160	0.752276	0.756	0.293	6.71769e-156	3
Clu.1	8.75315e-159	-0.962181	0.983	0.998	1.50948e-154	3
Cfd.1	1.93554e-155	-2.91833	0.018	0.546	3.33784e-151	3
Jpt1.1	6.98163e-153	0.749455	0.995	0.895	1.20398e-148	3
Ube2s.1	2.00314e-149	0.773313	1	0.921	3.45442e-145	3
Spc25	4.0513e-145	0.636202	0.631	0.214	6.98648e-141	3
Ckap2l.1	5.84234e-144	0.678776	0.686	0.257	1.00751e-139	3
Racgap1.1	7.8961e-142	0.654199	0.688	0.259	1.36168e-137	3
Tuba1b.1	9.77814e-141	0.671734	1	0.961	1.68624e-136	3
H2-K1.1	1.66835e-139	-2.04324	0.665	0.89	2.87707e-135	3
Art1	2.1291e-138	-1.02177	0.362	0.752	3.67163e-134	3
Car3.2	1.00606e-136	-1.93505	0.061	0.549	1.73496e-132	3
Lockd.1	1.60578e-136	0.687771	0.665	0.254	2.76917e-132	3
Cenpa.1	2.67168e-135	0.776354	0.902	0.578	4.60731e-131	3
Ifi27l2a	4.05207e-135	-1.26475	0.595	0.848	6.98779e-131	3
Knstrn	1.64637e-133	0.619861	0.582	0.198	2.83917e-129	3
Cdca3	3.80608e-129	0.585549	0.587	0.2	6.56359e-125	3
Ppia.1	1.99991e-128	0.581415	1	0.994	3.44885e-124	3
Mcm5	1.21149e-125	0.64301	0.688	0.291	2.08921e-121	3
Ccna2	1.25068e-125	0.586859	0.596	0.212	2.1568e-121	3
Cdca8	1.96596e-125	0.568143	0.59	0.207	3.3903e-121	3
Hmgn2.1	3.38954e-125	0.683288	0.942	0.644	5.84525e-121	3
Selenoh.1	9.14084e-125	0.6928	0.955	0.699	1.57634e-120	3
Hmgb2	1.87912e-121	0.568571	0.618	0.234	3.24054e-117	3
Tk1	9.12626e-120	0.567477	0.623	0.236	1.57382e-115	3
Htra3	3.3481e-119	-0.922586	0.796	0.96	5.77379e-115	3
Lbh.1	5.66058e-119	0.627473	1	0.96	9.76166e-115	3
Tmsb10.1	2.62613e-118	0.67594	1	0.972	4.52877e-114	3
Ccnb1	5.87788e-116	0.552735	0.561	0.2	1.01364e-111	3
Neurl1b	8.78479e-116	0.585497	0.563	0.205	1.51494e-111	3
mt-Nd4l	5.37537e-114	-0.914601	0.846	0.945	9.26983e-110	3
Xist	1.08185e-112	0.564069	0.469	0.135	1.86564e-108	3
Hp	6.15666e-112	-1.45589	0.128	0.551	1.06172e-107	3
Lpl	1.00766e-110	-0.568059	1	0.998	1.73771e-106	3
Rrm1.1	6.91676e-110	0.646232	0.747	0.379	1.1928e-105	3
Uhrf1	1.19443e-109	0.542189	0.574	0.217	2.05979e-105	3
Snap91.1	7.90782e-108	0.601457	0.673	0.306	1.3637e-103	3
Gstm1	9.62615e-108	-0.791011	0.581	0.835	1.66003e-103	3
Spc24	1.67956e-107	0.545337	0.552	0.208	2.8964e-103	3
Mcm2	1.726e-107	0.541894	0.6	0.241	2.97648e-103	3
Tcf19	1.33873e-105	0.554924	0.609	0.249	2.30865e-101	3
Kcne1.1	4.47505e-104	0.730379	0.986	0.784	7.71722e-100	3
Cenpw	3.92482e-102	0.514825	0.529	0.197	6.76836e-98	3
mt-Nd5	6.78931e-101	-0.834309	0.999	0.997	1.17082e-96	3
Atpif1.1	2.55661e-100	0.537208	1	1	4.40888e-96	3
Cst3	1.67445e-99	-0.579592	1	1	2.88758e-95	3
Ces1d	1.39688e-98	-0.837314	0.05	0.44	2.40893e-94	3
Hrc	1.55598e-98	-0.730412	0.899	0.969	2.68329e-94	3
Csdc2	6.21954e-97	-0.789431	0.226	0.602	1.07256e-92	3
Pcna.1	5.0656e-96	0.62292	0.824	0.524	8.73563e-92	3
Nrep.1	1.61021e-95	0.567636	0.991	0.816	2.77681e-91	3
C1qb	2.57142e-95	-1.00187	0.711	0.882	4.43441e-91	3
Cd74.1	1.86522e-94	-1.39877	0.366	0.677	3.21657e-90	3
H2-D1.1	6.4436e-93	-1.32327	0.654	0.854	1.1112e-88	3
Dgat2	3.41088e-92	-0.906202	0.864	0.919	5.88206e-88	3
Mcm6.1	3.53694e-92	0.557602	0.674	0.334	6.09945e-88	3
Fbln1.1	7.55112e-92	-0.768313	0.837	0.943	1.30219e-87	3
Aldh2	1.52009e-91	-0.646089	0.86	0.96	2.62139e-87	3
Neat1	2.06685e-90	-0.70286	0.937	0.975	3.56428e-86	3
Atp1a2	3.41336e-88	-0.679489	0.91	0.964	5.88634e-84	3
Pnpla2	9.82615e-88	-0.802964	0.952	0.98	1.69452e-83	3
B2m.1	1.40919e-86	-1.41403	0.876	0.96	2.43015e-82	3
Trim54	3.52035e-85	-0.705879	0.521	0.782	6.07084e-81	3
Tmpo.1	1.32444e-84	0.548958	0.87	0.59	2.284e-80	3
Haus8.1	1.45366e-84	0.571077	0.774	0.459	2.50683e-80	3
Serping1	2.04542e-83	-0.772424	0.619	0.832	3.52732e-79	3
Art3	6.96337e-82	-0.698187	0.5	0.767	1.20083e-77	3
Aqp1	2.90758e-81	-0.661992	0.799	0.935	5.01411e-77	3
Aldh1b1.1	3.42832e-81	0.537791	0.905	0.626	5.91213e-77	3
Xdh	7.26339e-80	-0.624266	0.087	0.435	1.25257e-75	3
mt-Nd2	1.25898e-79	-0.698919	1	1	2.1711e-75	3
C3	1.44078e-79	-1.03271	0.598	0.809	2.48462e-75	3
Sln.2	1.53829e-79	-1.63897	0.945	0.981	2.65279e-75	3
Dpep1	8.89457e-79	-0.735156	0.343	0.649	1.53387e-74	3
mt-Nd4.1	6.30947e-76	-0.632936	1	1	1.08807e-71	3
Tecr	1.09401e-75	-0.537292	0.892	0.966	1.88661e-71	3
Atp2a2	1.34726e-75	-0.600901	1	1	2.32336e-71	3
C1qa	7.93746e-75	-0.827048	0.705	0.857	1.36882e-70	3
Rangap1.1	2.58303e-74	0.564958	0.818	0.574	4.45444e-70	3
Maged2.1	1.25317e-73	0.514344	0.943	0.697	2.16108e-69	3
Hmgcs2.1	1.62191e-73	0.604088	0.816	0.515	2.79699e-69	3
Nt5dc2.1	1.79568e-73	0.55105	0.839	0.597	3.09664e-69	3
Pink1	2.41696e-73	-0.559969	0.968	0.989	4.16805e-69	3
Fitm2	3.42014e-73	-0.757947	0.714	0.849	5.89804e-69	3
Ddc	1.35432e-72	0.515619	0.509	0.23	2.33552e-68	3
Ifi27	2.90614e-72	-0.845605	0.614	0.797	5.01164e-68	3
Mcm7	6.73775e-72	0.513225	0.709	0.405	1.16193e-67	3
Cdkn2d	3.90871e-71	0.524198	0.771	0.502	6.74056e-67	3
Ccnd1.1	7.84559e-71	0.517465	0.823	0.561	1.35297e-66	3
Bex3.1	1.08066e-70	0.505894	0.8	0.507	1.8636e-66	3
Gpcpd1	5.4197e-69	-0.617715	0.609	0.808	9.34628e-65	3
Wnk2	4.98114e-68	-0.607181	0.281	0.586	8.58998e-64	3
Cfh	1.75252e-66	-0.681524	0.317	0.607	3.02222e-62	3
Igkc	7.28227e-66	-1.00304	0.15	0.455	1.25583e-61	3
Herpud1	8.15342e-66	-0.514458	0.797	0.919	1.40606e-61	3
Scd1	1.16016e-65	-1.12925	0.203	0.497	2.0007e-61	3
Snrpd1.1	1.97942e-65	0.503471	0.914	0.709	3.4135e-61	3
Fbxo31	1.84836e-64	-0.603743	0.475	0.716	3.1875e-60	3
Iigp1	2.02293e-64	-0.949667	0.102	0.401	3.48854e-60	3
mt-Co3.1	3.25945e-64	-0.503578	1	1	5.62091e-60	3
Ly6a	5.7838e-62	-0.816022	0.765	0.858	9.97415e-58	3
Nppa.2	9.25764e-62	-1.47981	1	1	1.59648e-57	3
Bckdha	1.00224e-61	-0.561935	0.84	0.942	1.72837e-57	3
H2-Ab1	1.18531e-61	-0.769387	0.15	0.445	2.04407e-57	3
Pde4dip	7.79577e-60	-0.6191	0.979	0.986	1.34438e-55	3
Igtp	2.93729e-58	-1.14759	0.14	0.415	5.06535e-54	3
Selenop	3.61225e-58	-0.532415	0.887	0.954	6.22932e-54	3
Myl1.2	6.9158e-57	-1.23011	0.672	0.796	1.19263e-52	3
Ckmt2	1.83671e-56	-0.530512	0.995	0.984	3.1674e-52	3
Thrsp	8.35228e-55	-0.880452	0.19	0.468	1.44035e-50	3
Ucp2.1	1.23632e-54	-0.737875	0.889	0.947	2.13203e-50	3
Dcn.1	3.97922e-54	-0.624966	0.991	0.993	6.86217e-50	3
Podn	6.25308e-54	-0.715045	0.182	0.455	1.07834e-49	3
H2-Q7	1.45168e-53	-0.702234	0.115	0.382	2.50341e-49	3
Ogdhl	1.48067e-53	-0.541498	0.24	0.509	2.55342e-49	3
Cebpb	6.10028e-53	-0.514439	0.3	0.565	1.05199e-48	3
Ighm	7.60409e-53	-0.754848	0.162	0.439	1.31133e-48	3
Gpx3.1	7.82522e-53	-0.841081	0.996	0.998	1.34946e-48	3
C1qc	2.05171e-52	-0.708387	0.585	0.743	3.53817e-48	3
Pi16.1	6.06447e-52	-0.656179	0.613	0.817	1.04582e-47	3
Plin4	1.61115e-51	-0.546313	0.48	0.697	2.77843e-47	3
H2-Aa	1.8106e-51	-0.612949	0.1	0.364	3.12238e-47	3
Tsc22d3	1.92042e-51	-0.516374	0.604	0.781	3.31176e-47	3
Myl4.2	3.08663e-51	-1.52837	1	1	5.32289e-47	3
F830016B08Rik	1.48949e-50	-0.621953	0.026	0.268	2.56862e-46	3
H2-Q6	9.96785e-50	-0.538161	0.049	0.296	1.71896e-45	3
Retn	2.43602e-49	-0.656727	0.005	0.227	4.20093e-45	3
Nr4a1	2.45367e-49	-0.770408	0.186	0.434	4.23136e-45	3
Stard10.1	4.86445e-49	-0.878345	0.593	0.774	8.38874e-45	3
Gm31659	6.45243e-49	-0.573739	0.326	0.569	1.11272e-44	3
Lrg1	3.19253e-48	-0.540548	0.299	0.546	5.50552e-44	3
C4b	2.36426e-47	-0.610827	0.111	0.361	4.07717e-43	3
Dmpk	6.01702e-47	-0.529983	0.955	0.979	1.03764e-42	3
Fcgrt	1.71985e-46	-0.50174	0.733	0.86	2.96588e-42	3
Ly6c1	3.57163e-46	-0.621936	0.849	0.928	6.15928e-42	3
Cox7a1	3.96401e-46	-0.644465	1	0.999	6.83594e-42	3
H2-Eb1	1.3745e-45	-0.585082	0.098	0.337	2.37033e-41	3
Tapbp	4.84565e-45	-0.530971	0.693	0.816	8.35633e-41	3
Rtn2	5.01115e-45	-0.501026	0.661	0.812	8.64173e-41	3
Cidec	5.28809e-45	-0.598586	0.001	0.204	9.11931e-41	3
Gpd1	3.57465e-44	-0.687594	0.494	0.679	6.16448e-40	3
Adipoq	1.58832e-43	-0.561515	0.004	0.203	2.73906e-39	3
Corin	1.15037e-41	-0.523233	0.495	0.665	1.98381e-37	3
Myl7.2	1.54485e-41	-1.62167	1	1	2.66409e-37	3
Macrod1	6.85334e-41	-0.502462	0.871	0.923	1.18186e-36	3
Igfbp6	2.41622e-40	-0.621309	0.416	0.628	4.16677e-36	3
Ahsg	3.06866e-40	-0.514733	0.117	0.341	5.29191e-36	3
Irgm2	5.92848e-40	-0.534197	0.125	0.349	1.02237e-35	3
Mybphl.2	1.10302e-38	-0.955506	0.495	0.665	1.90216e-34	3
Ccdc80.1	1.5295e-38	-0.514702	0.73	0.839	2.63762e-34	3
Trf	5.77326e-38	-0.532843	0.428	0.618	9.95598e-34	3
Mylpf.1	1.49144e-37	-0.997927	0.085	0.291	2.57199e-33	3
Hamp	2.33536e-36	-0.531935	0.069	0.269	4.02732e-32	3
Irf7	2.91746e-36	-0.597914	0.192	0.401	5.03116e-32	3
Csf1r	1.35455e-35	-0.538429	0.507	0.665	2.33593e-31	3
Tgfbi	2.09129e-32	-0.508321	0.327	0.522	3.60642e-28	3
Serpinf1	3.26125e-32	-0.505897	0.437	0.608	5.62403e-28	3
Myh3	1.49451e-30	-0.58336	0.036	0.202	2.57728e-26	3
Tnnc2.1	1.65931e-29	-0.779379	0.045	0.211	2.86149e-25	3
Lyz2.1	2.21125e-28	-0.825974	0.959	0.959	3.81331e-24	3
Myh2	4.26753e-28	-0.549309	0.02	0.167	7.35936e-24	3
Rsad2	7.20556e-28	-0.523357	0.233	0.414	1.2426e-23	3
Bmp10	1.26701e-27	-0.985091	0.435	0.594	2.18497e-23	3
Sbk3.2	1.03238e-26	-0.645156	0.252	0.422	1.78033e-22	3
Tnnt3	1.12009e-26	-0.564809	0.059	0.216	1.9316e-22	3
Ctss	9.81297e-26	-0.531705	0.294	0.463	1.69225e-21	3
Stat1	3.23084e-25	-0.680405	0.43	0.541	5.57158e-21	3
Tyrobp.1	1.9492e-24	-0.62241	0.678	0.749	3.3614e-20	3
Lgals3bp.1	3.28005e-24	-0.588406	0.586	0.664	5.65644e-20	3
Lgals3.1	9.9795e-22	-0.569192	0.362	0.507	1.72096e-17	3
Bst2.1	3.31396e-18	-0.534696	0.593	0.656	5.71493e-14	3
Plin5	4.82484e-14	-0.51427	0.787	0.78	8.32043e-10	3
Dkk3.2	1.67643e-11	-0.653153	0.672	0.716	2.891e-07	4
Myl2	3.62132e-233	0.773388	1	1	6.24497e-229	4
Fabp3.1	6.76242e-228	1.00342	1	1	1.16618e-223	4
Atp5a1	1.67003e-227	0.825786	1	1	2.87997e-223	4
Cox6c	6.64e-227	0.861894	1	1	1.14507e-222	4
Mb	1.94606e-226	0.836427	1	1	3.35598e-222	4
Slc25a4	8.22537e-220	0.863064	1	1	1.41847e-215	4
Tnnt2	3.2582e-215	0.874926	1	1	5.61877e-211	4
Cox5a	9.66974e-214	0.775014	1	1	1.66755e-209	4
Fhl2	3.52752e-213	0.976356	1	0.999	6.08321e-209	4
Myl3	1.13225e-211	0.754967	1	1	1.95256e-207	4
Atp5mpl	1.01816e-210	0.779531	1	1	1.75581e-206	4
Cox4i1	1.49749e-210	0.752421	1	1	2.58242e-206	4
Fth1	6.41241e-208	0.766232	1	1	1.10582e-203	4
Atp5b	3.13761e-206	0.70193	1	1	5.4108e-202	4
Myh6	6.85848e-205	0.82511	1	1	1.18275e-200	4
Uqcr11	1.53608e-203	0.800127	1	1	2.64897e-199	4
Atp5l	1.54276e-203	0.79707	1	1	2.66049e-199	4
Actc1.1	2.10919e-203	0.934318	1	1	3.63729e-199	4
Micos10	1.90048e-201	0.891475	1	1	3.27739e-197	4
Cox5b	9.03925e-201	0.721523	1	1	1.55882e-196	4
Uqcrb	2.15773e-200	0.792027	1	1	3.721e-196	4
Hadha	3.07966e-200	0.934746	1	1	5.31087e-196	4
Ech1	8.82831e-199	1.07857	1	0.999	1.52244e-194	4
Ndufa5	2.56388e-198	0.833416	1	1	4.42142e-194	4
Atp5md.1	2.07162e-197	0.849631	1	1	3.57252e-193	4
Hadhb	3.69458e-197	0.92293	1	0.997	6.3713e-193	4
Ndufv3	1.29192e-196	0.798658	1	1	2.22792e-192	4
Aldoa	7.91375e-195	0.711683	1	1	1.36473e-190	4
Atp5k	1.25493e-194	0.792107	1	1	2.16413e-190	4
Ldhb	5.11169e-194	0.737636	1	0.999	8.81512e-190	4
Tpm1	5.1973e-194	0.779683	1	1	8.96275e-190	4
Acaa2	9.18535e-194	0.95866	1	1	1.58401e-189	4
Uqcr10	1.07746e-193	0.79159	1	1	1.85807e-189	4
Crip2	3.66706e-193	0.797101	1	1	6.32384e-189	4
Atp5j2	1.52779e-192	0.694075	1	1	2.63467e-188	4
Uqcrq	3.17019e-192	0.771477	1	1	5.46699e-188	4
Mdh1	1.9283e-190	0.762649	1	1	3.32536e-186	4
Ndufs6	2.37643e-190	0.786535	1	1	4.09816e-186	4
Cox7c	3.76372e-190	0.750688	1	1	6.49054e-186	4
Ndufb2	4.18101e-190	0.792743	1	1	7.21014e-186	4
Idh2.1	4.52204e-190	0.705492	1	1	7.79826e-186	4
Ndufa3	1.06478e-188	0.865398	1	1	1.83621e-184	4
Atp5h	1.68265e-188	0.695586	1	1	2.90173e-184	4
Uqcrc1	5.02863e-188	0.79419	1	1	8.67187e-184	4
Cox8b	5.97113e-188	0.773339	1	1	1.02972e-183	4
Acadvl	1.07535e-187	0.923434	1	0.999	1.85443e-183	4
Uqcrfs1	1.84422e-187	0.770779	1	0.999	3.18036e-183	4
Pkm	3.46475e-187	0.73611	1	1	5.97496e-183	4
Pdhb	1.9132e-186	0.801927	1	0.999	3.29932e-182	4
Pln	1.34915e-185	0.752786	1	1	2.3266e-181	4
Ndufa2	1.91123e-185	0.755781	1	1	3.29591e-181	4
Ndufc1	2.53199e-185	0.76609	1	1	4.36642e-181	4
Ndufs2	2.58272e-185	0.751654	1	1	4.45391e-181	4
Atp5d	8.76947e-185	0.710173	1	1	1.51229e-180	4
Ndufa4	2.47919e-184	0.64654	1	1	4.27537e-180	4
Cox7a1.1	1.55065e-183	0.970371	1	0.999	2.6741e-179	4
Slc25a3	2.17939e-183	0.700563	1	1	3.75835e-179	4
Cycs	8.35271e-183	0.82789	1	0.999	1.44042e-178	4
Cox6a2	1.01871e-181	0.646277	1	1	1.75677e-177	4
F830016B08Rik.1	1.47208e-181	0.982479	0.67	0.183	2.53861e-177	4
Sod2	1.07199e-179	0.771671	1	0.999	1.84864e-175	4
Crat	1.63576e-178	0.843455	1	0.994	2.82087e-174	4
Got2	3.54406e-178	0.7921	1	0.999	6.11173e-174	4
Ckm	8.3185e-178	0.646372	1	1	1.43453e-173	4
Cd36	1.92675e-176	0.914599	1	0.993	3.32268e-172	4
Eno3	2.0236e-176	0.745467	1	0.999	3.48969e-172	4
Ogdh	1.20203e-175	0.716635	1	0.999	2.0729e-171	4
Acadl.1	3.11359e-175	0.779131	1	0.999	5.36938e-171	4
Ndufb11	1.30894e-174	0.713995	1	1	2.25727e-170	4
Chchd10	2.54285e-174	0.685884	1	1	4.38514e-170	4
Etfb	2.59108e-174	0.740942	1	1	4.46832e-170	4
Ndrg2	3.29315e-173	0.788679	0.999	0.994	5.67904e-169	4
Cox7a2	1.29287e-172	0.653819	1	1	2.22955e-168	4
Atp5f1	1.92246e-172	0.665159	1	1	3.31528e-168	4
Cox7b	2.30758e-172	0.679938	1	1	3.97943e-168	4
Ndufv1	1.71256e-171	0.727666	1	1	2.95331e-167	4
Tnni3	3.71119e-171	0.632313	1	1	6.39994e-167	4
Sdha	4.13356e-171	0.699531	1	0.999	7.12832e-167	4
Coq8a	3.6049e-169	0.799077	1	0.987	6.21665e-165	4
Ndufs7	1.27587e-168	0.715672	1	1	2.20024e-164	4
Ndufa6	5.57902e-168	0.697163	1	1	9.62102e-164	4
Cox6b1	1.88037e-166	0.662965	1	1	3.24269e-162	4
Idh3b	4.04065e-165	0.771028	1	0.998	6.96809e-161	4
Atp5g1	4.42389e-165	0.631396	1	1	7.629e-161	4
Bsg	7.23982e-165	0.707657	1	1	1.24851e-160	4
Acsl1	1.16768e-164	0.820398	1	0.993	2.01367e-160	4
Map1lc3a	1.29769e-164	0.754752	1	0.999	2.23787e-160	4
Cyc1	2.47783e-164	0.652574	1	1	4.27302e-160	4
Fabp4	3.15044e-164	0.744908	1	0.998	5.43294e-160	4
Higd1a	3.78245e-164	0.774983	1	0.997	6.52284e-160	4
Actn2.1	7.62015e-164	0.690083	1	1	1.3141e-159	4
Ndufb8	1.76995e-163	0.669038	1	1	3.05228e-159	4
Ndufab1	2.40712e-162	0.675748	1	0.999	4.15108e-158	4
Mpc2	3.00408e-162	0.743357	1	0.997	5.18054e-158	4
Ephx2	3.04017e-162	1.0088	0.994	0.94	5.24277e-158	4
Chchd2	3.04435e-162	0.642334	1	1	5.24998e-158	4
Ndufb10	4.83399e-162	0.684185	1	0.999	8.33621e-158	4
Ptp4a3.1	7.70489e-162	0.835604	1	0.994	1.32871e-157	4
Decr1	7.74878e-162	0.922355	1	0.979	1.33628e-157	4
Atp2a2.1	1.1375e-161	0.727269	1	1	1.96161e-157	4
Atp5o	1.21967e-160	0.57628	1	1	2.10332e-156	4
Ndufa13	3.3411e-160	0.650405	1	1	5.76173e-156	4
Atp5e	7.17848e-160	0.643854	1	1	1.23793e-155	4
Ndufb9	1.7875e-159	0.619852	1	1	3.08254e-155	4
Uqcrc2	7.62522e-159	0.682313	1	0.997	1.31497e-154	4
Atp5j	1.62497e-158	0.668807	1	1	2.80226e-154	4
Acads	2.52279e-158	0.799075	1	0.964	4.35055e-154	4
Uqcrh	1.42771e-157	0.610128	1	1	2.46208e-153	4
Cpt2	1.68784e-157	0.899419	0.996	0.938	2.91067e-153	4
Fitm1	4.32527e-157	0.867013	0.997	0.957	7.45893e-153	4
Pfkm	6.95549e-157	0.716227	1	0.993	1.19947e-152	4
Igtp.1	8.16682e-157	1.226	0.79	0.327	1.40837e-152	4
Plin5.1	1.32062e-156	1.10778	0.963	0.758	2.2774e-152	4
Idh3g	4.53578e-156	0.700486	1	0.998	7.82196e-152	4
Ldb3	3.15025e-155	0.763412	1	0.995	5.43261e-151	4
Sdhb	4.98903e-155	0.616627	1	0.999	8.60357e-151	4
Pdha1	6.38852e-155	0.661165	1	0.998	1.1017e-150	4
Gapdh	6.99878e-155	0.601255	1	1	1.20694e-150	4
Mrpl12	4.4206e-154	0.733163	1	0.997	7.62332e-150	4
Ghitm	3.22342e-153	0.722391	1	0.994	5.55879e-149	4
Ndufb5	3.51875e-153	0.628088	1	1	6.06808e-149	4
Ndufa12	1.08077e-152	0.66939	1	1	1.86379e-148	4
Ndufb7	6.83921e-152	0.636425	1	1	1.17942e-147	4
Acot13	3.94523e-151	0.677844	1	0.995	6.80355e-147	4
Asb2	4.42675e-151	0.763194	1	0.987	7.63393e-147	4
Got1	5.8997e-151	0.735889	1	0.986	1.0174e-146	4
Sucla2	1.15534e-150	0.755766	0.999	0.978	1.99238e-146	4
Aco2	1.39466e-150	0.625897	1	1	2.40509e-146	4
Mdh2	3.75826e-149	0.598784	1	1	6.48112e-145	4
Echs1	7.18661e-149	0.707673	1	0.987	1.23933e-144	4
Atp5c1	8.15863e-149	0.582175	1	1	1.40696e-144	4
Ndufa10	8.27141e-149	0.654963	1	0.999	1.4264e-144	4
Pde4dip.1	4.0086e-148	0.81312	1	0.983	6.91282e-144	4
Ndufb1-ps	1.07931e-147	0.667791	1	1	1.86127e-143	4
Casq2	1.34874e-147	0.677745	1	0.997	2.3259e-143	4
Csrp3	1.9578e-147	0.664681	1	1	3.37623e-143	4
Ttn	4.4053e-147	0.583387	1	0.998	7.59693e-143	4
Obscn	4.52243e-146	0.689437	1	0.999	7.79893e-142	4
Ndufa11	4.60083e-146	0.620347	1	1	7.93413e-142	4
Cops9.1	1.00972e-145	0.688092	1	0.998	1.74127e-141	4
Immt	1.63195e-145	0.702929	1	0.988	2.8143e-141	4
Ndufa8	1.84491e-145	0.647534	1	0.999	3.18155e-141	4
Ndufs3	2.93274e-145	0.685002	1	0.997	5.05751e-141	4
Hadh	3.04966e-145	0.782575	0.999	0.978	5.25914e-141	4
Bola3	3.05205e-145	0.706702	0.999	0.992	5.26326e-141	4
Vegfb	3.20708e-145	0.671043	1	0.99	5.53062e-141	4
Ndufa9	1.04359e-144	0.666342	1	0.995	1.79967e-140	4
Idh3a	1.94874e-144	0.687175	0.997	0.99	3.3606e-140	4
Mybpc3.1	2.85642e-144	0.648589	1	1	4.9259e-140	4
Tufm	1.47401e-143	0.720047	0.999	0.981	2.54194e-139	4
Des	7.90625e-143	0.640991	1	0.999	1.36343e-138	4
Ckmt2.1	4.41973e-142	0.699307	1	0.984	7.62183e-138	4
Nipsnap2	5.40399e-142	0.70863	1	0.978	9.31917e-138	4
Cox17.1	5.47411e-142	0.664204	1	0.997	9.4401e-138	4
Suclg1	9.02108e-142	0.693278	1	0.996	1.55569e-137	4
Cs	3.93439e-141	0.648324	0.999	0.996	6.78485e-137	4
Psme1.1	1.05273e-140	0.875903	0.993	0.936	1.81543e-136	4
Ly6c1.1	1.15329e-139	0.889421	0.99	0.908	1.98886e-135	4
Micos13	4.85428e-139	0.678872	0.999	0.997	8.37121e-135	4
Mfn2	7.99619e-139	0.70551	0.999	0.987	1.37894e-134	4
Fh1	1.02395e-138	0.680638	1	0.991	1.7658e-134	4
Iigp1.1	2.53693e-138	1.03191	0.754	0.313	4.37493e-134	4
Ndufv2	6.54175e-138	0.61743	1	0.999	1.12813e-133	4
Gpx4	1.02722e-137	0.57296	1	1	1.77143e-133	4
Ndufa7	1.41434e-137	0.648617	1	0.999	2.43904e-133	4
Mcrip2	2.03741e-137	0.772136	0.988	0.94	3.51352e-133	4
Ndufs1	2.08901e-137	0.689279	1	0.983	3.60249e-133	4
Dmpk.1	2.1978e-137	0.761136	0.999	0.973	3.79011e-133	4
Dlst	2.24129e-137	0.669025	1	0.989	3.86511e-133	4
Mrpl51	3.0647e-137	0.668779	0.997	0.99	5.28508e-133	4
Lgals4	7.70997e-137	0.963326	0.915	0.64	1.32958e-132	4
Cryab	7.94346e-137	0.528641	1	1	1.36985e-132	4
Phyh	9.77565e-136	0.659976	1	0.982	1.68581e-131	4
Slc25a11	1.13457e-135	0.679377	0.999	0.991	1.95656e-131	4
Psap	1.13887e-135	0.636911	1	1	1.96398e-131	4
Uba52.1	1.19082e-135	0.622037	1	1	2.05356e-131	4
Atp5g3	5.00676e-135	0.52734	1	1	8.63416e-131	4
Tmem38a	1.07725e-134	0.71442	1	0.97	1.85772e-130	4
Nme2.1	1.72629e-132	0.571476	1	1	2.97698e-128	4
Hspb6	2.59924e-132	0.746753	0.994	0.963	4.48238e-128	4
mt-Cytb	3.98491e-132	0.697423	1	1	6.87198e-128	4
Ndufb4	5.66982e-132	0.586014	1	0.999	9.7776e-128	4
Grcc10	9.86744e-132	0.679069	0.999	0.993	1.70164e-127	4
Eif1	1.05035e-131	0.516123	1	1	1.81133e-127	4
Ndufs5	1.74546e-131	0.596099	1	0.999	3.01005e-127	4
Gatd3a	4.92851e-131	0.670172	0.999	0.976	8.49921e-127	4
Acadm	7.01548e-131	0.709942	0.999	0.975	1.20982e-126	4
Cisd1	7.42158e-131	0.669597	0.999	0.976	1.27985e-126	4
Hspa9	3.59073e-130	0.60988	1	0.994	6.19222e-126	4
Acta2.1	4.08544e-130	0.838227	0.999	0.983	7.04534e-126	4
Tfrc.1	5.05247e-130	0.948346	0.927	0.675	8.71298e-126	4
Trp53inp2.1	5.93139e-130	0.703817	1	0.983	1.02287e-125	4
Fyco1	8.06632e-130	0.797463	0.993	0.93	1.39104e-125	4
Oaz1.1	1.50428e-129	0.580285	1	1	2.59412e-125	4
Smdt1.1	3.09747e-129	0.618796	1	0.999	5.34159e-125	4
Tesc	5.59772e-129	0.859654	0.97	0.824	9.65328e-125	4
Reep5	1.17114e-128	0.591687	1	0.998	2.01963e-124	4
Ndufs4	2.36504e-128	0.636448	1	0.989	4.07851e-124	4
S100a1	1.79587e-127	0.563362	1	0.999	3.09697e-123	4
Gpihbp1	2.57102e-127	0.742353	0.993	0.924	4.43372e-123	4
Cox14	2.87425e-127	0.662056	0.999	0.979	4.95664e-123	4
Jph2	7.40296e-127	0.682407	1	0.971	1.27664e-122	4
Mrpl42	3.5579e-126	0.613661	1	0.996	6.1356e-122	4
Phb2.1	5.3827e-126	0.69129	0.997	0.957	9.28246e-122	4
Ndufs8	1.16245e-125	0.610479	1	0.996	2.00465e-121	4
0610012G03Rik	1.7774e-125	0.669728	0.993	0.97	3.06513e-121	4
Saraf	1.99486e-125	0.810162	0.987	0.919	3.44014e-121	4
Gpam	6.33548e-125	0.782919	0.981	0.845	1.09255e-120	4
Gpi1	1.03645e-124	0.535805	1	1	1.78736e-120	4
Angptl4.1	4.13483e-124	0.931784	0.927	0.638	7.13051e-120	4
Tpi1	6.77673e-124	0.56213	1	1	1.16865e-119	4
Ank1	9.88447e-124	0.727071	0.99	0.926	1.70458e-119	4
Fbxl22.1	1.35161e-123	0.669829	1	0.991	2.33084e-119	4
Itgb1bp2	2.29616e-123	0.78511	0.997	0.934	3.95973e-119	4
Vwa8	4.89363e-123	0.826384	0.96	0.78	8.43906e-119	4
Mrps21	9.23861e-123	0.62342	1	0.995	1.5932e-118	4
Popdc2.1	1.10462e-122	0.667143	1	0.985	1.90492e-118	4
Myom2.1	2.40709e-122	0.628975	1	0.99	4.15102e-118	4
Cox7a2l.1	4.2825e-122	0.60931	1	0.998	7.38517e-118	4
Gm15543	1.22139e-121	0.749918	0.999	0.963	2.10629e-117	4
Ndufb6	1.47686e-121	0.5693	1	0.998	2.54685e-117	4
Oxct1	1.98889e-121	0.568562	1	0.987	3.42984e-117	4
Macrod1.1	2.97035e-121	0.762675	0.988	0.907	5.12237e-117	4
Msrb1	7.92512e-121	0.840539	0.976	0.894	1.36669e-116	4
Ctnna1.1	1.21594e-120	0.60117	1	0.994	2.0969e-116	4
Myom1	2.55343e-120	0.629041	0.999	0.986	4.40338e-116	4
Ubc	5.01728e-120	0.540267	1	1	8.65229e-116	4
Atp1a1.1	6.10428e-120	0.580186	1	0.998	1.05268e-115	4
Egfl7.1	7.3343e-120	0.687305	0.997	0.958	1.2648e-115	4
Apbb1	1.05849e-119	0.79762	0.961	0.83	1.82536e-115	4
Dgat2.1	1.15634e-119	0.847316	0.99	0.902	1.9941e-115	4
Tuba4a	8.41313e-119	0.644254	1	0.979	1.45084e-114	4
Sh3bgr.1	1.2669e-118	0.656422	0.997	0.986	2.18477e-114	4
Ndufa1	2.80534e-118	0.547264	1	0.999	4.8378e-114	4
Mtfp1	2.93234e-118	0.790189	0.958	0.767	5.05682e-114	4
Pgam2	1.55768e-117	0.551513	1	0.999	2.68622e-113	4
Timm8b	1.63061e-117	0.642928	0.999	0.984	2.81199e-113	4
Vcp.1	1.90215e-117	0.596978	1	0.998	3.28025e-113	4
Sod1	1.60375e-116	0.60592	1	0.995	2.76566e-112	4
Ablim1	1.99397e-116	0.699849	0.993	0.913	3.43861e-112	4
Fmc1	5.78715e-116	0.630849	0.996	0.978	9.97993e-112	4
Map7d1	7.88829e-116	0.625632	0.999	0.98	1.36034e-111	4
Smyd1	1.54134e-115	0.641239	0.999	0.969	2.65804e-111	4
Dsp	2.17845e-115	0.594312	1	0.982	3.75673e-111	4
Pdlim5	7.0352e-115	0.660445	0.993	0.966	1.21322e-110	4
Stat1.1	9.49386e-115	0.935818	0.829	0.489	1.63722e-110	4
Pnkd.1	2.50552e-114	0.643203	0.999	0.973	4.32076e-110	4
Pygm	8.70299e-114	0.609932	1	0.98	1.50083e-109	4
Cpt1b	4.63231e-113	0.589767	1	0.985	7.98842e-109	4
Gm15417	6.93032e-113	0.777222	0.945	0.746	1.19513e-108	4
Ndufb3	1.45396e-112	0.6008	1	0.987	2.50736e-108	4
Hcfc1r1	2.81263e-112	0.586572	0.999	0.99	4.85038e-108	4
Coq9	3.50279e-112	0.636334	0.996	0.959	6.04056e-108	4
Ube2m	5.0814e-112	0.603201	0.999	0.987	8.76288e-108	4
Pnpla2.1	6.21232e-112	0.704799	0.994	0.974	1.07131e-107	4
Pgm1	9.28357e-112	0.664954	0.996	0.945	1.60095e-107	4
Anapc13.1	1.95881e-111	0.600566	1	0.99	3.37796e-107	4
mt-Co1.1	3.78225e-111	0.537161	1	1	6.52249e-107	4
Vdac1	8.96625e-111	0.567547	1	0.997	1.54623e-106	4
Tomm5	2.36075e-110	0.652423	0.99	0.931	4.07112e-106	4
Mlycd	5.63991e-110	0.713729	0.967	0.829	9.72603e-106	4
Gm4841	7.24445e-110	0.599085	0.493	0.143	1.24931e-105	4
Txn2	1.04214e-109	0.602434	0.996	0.979	1.79716e-105	4
Fkbp3	1.12894e-109	0.619833	1	0.968	1.94686e-105	4
Acot2.1	1.15305e-109	0.737519	0.966	0.782	1.98844e-105	4
Tacc2	2.47515e-109	0.798808	0.957	0.821	4.26839e-105	4
Akr1b3	5.04895e-109	0.687032	0.991	0.915	8.70691e-105	4
mt-Nd2.1	2.19749e-108	0.614341	1	1	3.78958e-104	4
Pgk1	2.78487e-108	0.542513	1	0.997	4.80252e-104	4
Srl	1.35693e-107	0.577511	1	0.993	2.34003e-103	4
Pygb	1.78623e-107	0.565314	1	0.992	3.08035e-103	4
Rilpl1	1.83842e-107	0.669618	0.988	0.902	3.17035e-103	4
Ly6a.1	1.86029e-107	0.814327	0.961	0.832	3.20807e-103	4
Fitm2.1	1.88421e-107	0.796096	0.946	0.817	3.24932e-103	4
Ak1	3.97683e-107	0.574857	1	0.978	6.85804e-103	4
Ucp3	3.0069e-106	0.768126	0.781	0.413	5.1854e-102	4
Romo1	3.62728e-106	0.552654	0.999	0.995	6.25524e-102	4
Epas1	6.14579e-106	0.627156	0.993	0.934	1.05984e-101	4
Slc38a2.1	9.41483e-106	0.653409	0.993	0.91	1.62359e-101	4
Etfdh	1.8012e-105	0.682928	0.973	0.853	3.10617e-101	4
mt-Nd4.2	1.81522e-105	0.567769	1	1	3.13035e-101	4
Pink1.1	2.58134e-105	0.600761	0.997	0.985	4.45153e-101	4
Dnajc15	4.00873e-105	0.625066	0.99	0.952	6.91305e-101	4
Ucp2.2	4.03731e-105	0.751031	0.99	0.933	6.96235e-101	4
Hspb7	4.36888e-105	0.505812	1	0.998	7.53413e-101	4
Fbp2	6.20078e-105	0.780124	0.798	0.435	1.06932e-100	4
Pkig	6.3597e-105	0.568304	1	0.98	1.09673e-100	4
Pdk2	6.78379e-105	0.607775	0.994	0.957	1.16986e-100	4
Rrad.1	7.73556e-105	0.630602	1	0.947	1.334e-100	4
Coro6	8.88528e-105	0.630516	0.994	0.933	1.53227e-100	4
Coq7	9.09087e-105	0.60516	0.997	0.933	1.56772e-100	4
Ndufc2	2.12018e-104	0.546495	0.999	0.994	3.65626e-100	4
Acat1	4.04144e-104	0.63469	0.991	0.936	6.96946e-100	4
Ryr2	6.70447e-104	0.60908	0.994	0.963	1.15619e-99	4
B2m.2	1.35255e-103	1.13049	0.988	0.944	2.33247e-99	4
Eci1	4.32295e-103	0.63853	0.997	0.947	7.45492e-99	4
Mrps34	5.00646e-103	0.693361	0.969	0.835	8.63364e-99	4
Cav3	9.89068e-103	0.632829	0.988	0.921	1.70565e-98	4
Acss1	1.31917e-102	0.717507	0.964	0.829	2.27491e-98	4
mt-Co3.2	1.52343e-102	0.509348	1	1	2.62715e-98	4
H2-K1.2	4.58468e-102	1.3915	0.933	0.851	7.90628e-98	4
Mpi	6.14145e-102	0.683568	0.952	0.819	1.05909e-97	4
Mrpl30	7.37555e-102	0.548222	0.999	0.983	1.27191e-97	4
H2-Q7.1	2.18944e-101	0.755433	0.693	0.304	3.77569e-97	4
Dhrs4.1	2.63011e-101	0.682992	0.966	0.78	4.53563e-97	4
Vdac3	3.36051e-101	0.568092	0.999	0.979	5.79519e-97	4
Smtn	4.61418e-101	0.583439	0.999	0.953	7.95715e-97	4
Hspe1	5.63431e-101	0.585663	0.993	0.968	9.71637e-97	4
Fem1a	9.20106e-101	0.644185	0.987	0.9	1.58672e-96	4
Dlat	1.0885e-100	0.614567	0.994	0.939	1.87712e-96	4
Prdx5	1.42561e-100	0.524454	0.999	0.992	2.45847e-96	4
Agpat3.1	1.73649e-100	0.632371	0.996	0.903	2.99457e-96	4
Vdac2	2.05652e-100	0.53652	1	0.995	3.54647e-96	4
Txnip.1	2.40393e-100	0.625788	0.997	0.959	4.14557e-96	4
Dynll2	3.34996e-100	0.533961	0.999	0.99	5.77701e-96	4
H2-D1.2	4.79245e-100	0.998704	0.939	0.813	8.26458e-96	4
Atpif1.2	1.08894e-99	0.560511	1	1	1.87788e-95	4
Bckdha.1	1.38617e-99	0.647388	0.985	0.922	2.39046e-95	4
Hspd1	2.36741e-99	0.597387	0.994	0.955	4.0826e-95	4
Dnajc19	6.15591e-99	0.613047	0.991	0.899	1.06159e-94	4
Timm13	7.1856e-99	0.562049	0.999	0.981	1.23916e-94	4
Fndc5	7.72291e-99	0.620599	0.993	0.932	1.33182e-94	4
Uqcc2	1.07658e-98	0.519663	1	0.996	1.85656e-94	4
Cat	1.08614e-98	0.643551	0.982	0.915	1.87305e-94	4
Rgs5	2.07135e-98	0.588572	0.999	0.958	3.57204e-94	4
Mgll	2.8605e-98	0.659415	0.975	0.855	4.93293e-94	4
Cluh	3.83842e-98	0.637206	0.985	0.893	6.61935e-94	4
Ss18l2	1.55674e-97	0.605656	0.994	0.936	2.6846e-93	4
Naca.1	1.77743e-97	0.502088	1	1	3.06518e-93	4
Dbi.1	2.71932e-97	0.526406	1	0.996	4.68947e-93	4
Mfn1	5.28146e-97	0.625962	0.985	0.917	9.10788e-93	4
Hrc.1	5.57821e-97	0.609663	0.994	0.955	9.61963e-93	4
Atp1b1	9.36278e-97	0.575689	0.993	0.978	1.61461e-92	4
Atp1a2.1	1.00676e-96	0.616862	0.993	0.953	1.73616e-92	4
Hacd1.1	1.20471e-96	0.63045	0.994	0.907	2.07753e-92	4
Snta1	1.28318e-96	0.670189	0.955	0.797	2.21284e-92	4
Nenf.1	1.3268e-96	0.519232	1	0.995	2.28807e-92	4
Timm23	3.19968e-96	0.60264	0.985	0.941	5.51786e-92	4
Gbp6	5.4011e-96	0.624079	0.547	0.197	9.3142e-92	4
Tuba8	5.43585e-96	0.743059	0.943	0.765	9.37412e-92	4
Kcnk3	5.75943e-96	0.6092	0.994	0.923	9.93214e-92	4
Ly6e	7.43643e-96	0.614095	0.987	0.947	1.28241e-91	4
Apobec2	2.28322e-95	0.599959	0.991	0.941	3.93742e-91	4
Nr4a1.1	2.8776e-95	0.71969	0.735	0.36	4.96242e-91	4
mt-Nd5.1	3.036e-95	0.626442	1	0.997	5.23558e-91	4
Eef1a2	3.05516e-95	0.529737	1	0.99	5.26863e-91	4
Pfdn5.1	4.2668e-95	0.500023	1	0.998	7.35809e-91	4
Psmb10	4.33908e-95	0.714969	0.93	0.725	7.48275e-91	4
Chchd3	7.83068e-95	0.555982	0.997	0.97	1.3504e-90	4
Hsdl2	8.21909e-95	0.649157	0.957	0.781	1.41738e-90	4
Fgf1	1.63701e-94	0.684298	0.943	0.797	2.82303e-90	4
Irgm2.1	1.81067e-94	0.688904	0.648	0.279	3.12249e-90	4
Gm44386	4.00258e-94	0.721043	0.943	0.786	6.90246e-90	4
Mrps23	7.96409e-94	0.599727	0.99	0.921	1.37341e-89	4
Tmod1	1.75556e-93	0.506785	1	0.981	3.02746e-89	4
Nedd8.1	1.85319e-93	0.530893	1	0.987	3.19582e-89	4
Ifitm3.1	2.0958e-93	0.578088	1	0.981	3.61421e-89	4
Cavin4	5.15824e-93	0.66333	0.873	0.548	8.89539e-89	4
Myo18b	9.89854e-93	0.625648	0.976	0.903	1.707e-88	4
D8Ertd738e	1.85119e-92	0.525121	0.997	0.986	3.19238e-88	4
Glrx5	2.2744e-92	0.574676	0.996	0.937	3.9222e-88	4
Timm10.1	2.29241e-92	0.644269	0.967	0.811	3.95326e-88	4
Neat1.1	5.70106e-92	0.599631	1	0.966	9.83147e-88	4
Mcee	7.60234e-92	0.616866	0.975	0.862	1.31102e-87	4
1810058I24Rik.1	9.00039e-92	0.547266	0.999	0.973	1.55212e-87	4
Samm50	2.51088e-91	0.579576	0.994	0.948	4.33002e-87	4
Fhod3	3.38673e-91	0.615108	0.99	0.878	5.84041e-87	4
Hjv	6.98057e-91	0.630958	0.972	0.879	1.2038e-86	4
Ywhag	9.47802e-91	0.57528	0.988	0.922	1.63449e-86	4
Hint2	1.50092e-90	0.570609	0.991	0.954	2.58834e-86	4
Map1lc3b	1.7893e-90	0.516388	1	0.99	3.08564e-86	4
Dctn6	2.22981e-90	0.667532	0.943	0.769	3.84531e-86	4
Rcan2	3.72896e-90	0.582144	0.997	0.937	6.43059e-86	4
Eci2	4.17671e-90	0.62449	0.982	0.873	7.20273e-86	4
Bst2.2	6.39301e-90	0.707115	0.885	0.618	1.10247e-85	4
Lamb2	2.66487e-89	0.514264	0.999	0.988	4.59557e-85	4
Slc25a12	8.70616e-89	0.600642	0.973	0.872	1.50138e-84	4
Tns1	1.15259e-88	0.515741	0.997	0.986	1.98763e-84	4
Trim7	2.32355e-88	0.696867	0.784	0.462	4.00697e-84	4
Ttll1	5.85997e-88	0.680383	0.898	0.654	1.01055e-83	4
Slc4a3	9.10029e-88	0.643583	0.948	0.799	1.56934e-83	4
H2-Q6.1	9.44445e-88	0.582252	0.583	0.224	1.6287e-83	4
Slc26a10	1.5352e-87	0.689573	0.831	0.522	2.64745e-83	4
Dcaf11	2.33435e-87	0.630347	0.958	0.834	4.02559e-83	4
Adprhl1	2.59421e-87	0.537448	0.994	0.953	4.47372e-83	4
Mpc1	6.53161e-87	0.511096	1	0.978	1.12638e-82	4
Cd300lg	4.94481e-86	0.666266	0.885	0.668	8.52732e-82	4
Kcnip2	5.47801e-86	0.581225	0.961	0.809	9.44684e-82	4
Lbh.2	5.90627e-86	0.571285	0.997	0.962	1.01854e-81	4
Mrpl18	9.64728e-86	0.559431	0.991	0.914	1.66367e-81	4
Lamtor4.1	1.46932e-85	0.562835	0.987	0.922	2.53384e-81	4
Hspb8	4.88878e-85	0.608911	0.975	0.867	8.43071e-81	4
Mrps36	7.17837e-85	0.534757	0.994	0.966	1.23791e-80	4
Mrpl53	1.52196e-84	0.598537	0.982	0.88	2.62462e-80	4
Klf2.1	2.02193e-84	0.589523	0.982	0.882	3.48681e-80	4
Mrpl55	5.33718e-84	0.591465	0.967	0.86	9.20397e-80	4
Fblim1	5.35661e-84	0.581493	0.978	0.882	9.23747e-80	4
Alas1	1.79883e-83	0.637956	0.936	0.751	3.10209e-79	4
Asph	3.05196e-83	0.586574	0.97	0.866	5.26311e-79	4
Ube2b	3.18423e-83	0.543052	0.997	0.963	5.49121e-79	4
4631405J19Rik	5.93085e-83	0.615162	0.768	0.442	1.02278e-78	4
Lrpprc	9.58122e-83	0.594154	0.963	0.802	1.65228e-78	4
Rsad2.1	1.27865e-82	0.612146	0.693	0.353	2.20502e-78	4
Sgcg	1.41663e-82	0.533664	0.994	0.908	2.44298e-78	4
Hcn2	2.1897e-82	0.683752	0.852	0.578	3.77613e-78	4
Smyd2.1	2.66683e-82	0.586474	0.975	0.811	4.59894e-78	4
Tap1	2.71888e-82	0.658681	0.685	0.35	4.6887e-78	4
Apoo	2.86861e-82	0.578327	0.978	0.868	4.94692e-78	4
Ociad1.1	3.10949e-82	0.557536	0.991	0.908	5.36231e-78	4
Fastk	3.5237e-82	0.563397	0.976	0.882	6.07662e-78	4
Irf7.1	4.54039e-82	0.613631	0.693	0.334	7.8299e-78	4
Trak1	4.97023e-82	0.532821	0.99	0.948	8.57116e-78	4
Jup	5.00644e-82	0.535285	0.988	0.939	8.6336e-78	4
Miga2	6.16267e-82	0.633321	0.897	0.676	1.06275e-77	4
Coa3.1	8.99331e-82	0.548309	0.985	0.913	1.5509e-77	4
Ndrg4	1.10454e-81	0.540997	0.988	0.902	1.90478e-77	4
Atp6v1e1.1	2.70327e-81	0.527107	0.991	0.928	4.66179e-77	4
Slc27a1	5.28407e-81	0.606018	0.946	0.842	9.11239e-77	4
Uba7	6.66751e-81	0.658222	0.781	0.464	1.14981e-76	4
Lgals3bp.2	8.13618e-81	0.67454	0.87	0.627	1.40308e-76	4
Tie1.1	1.43637e-80	0.607209	0.952	0.784	2.47703e-76	4
Col4a2.1	1.78922e-80	0.549967	1	0.994	3.08551e-76	4
Fam174b	4.51361e-80	0.566722	0.978	0.891	7.78371e-76	4
Fkbp4	9.5471e-80	0.540794	0.987	0.934	1.6464e-75	4
Acox1	1.48177e-79	0.556355	0.973	0.878	2.55531e-75	4
Pacsin2	1.97196e-79	0.58651	0.943	0.784	3.40064e-75	4
Endog	2.11464e-79	0.613707	0.924	0.768	3.64669e-75	4
Mtfr1l	3.63427e-79	0.547914	0.972	0.865	6.2673e-75	4
Hopx	7.60085e-79	0.55905	0.99	0.894	1.31077e-74	4
Atcayos	8.83845e-79	0.594263	0.952	0.785	1.52419e-74	4
Ifi27.1	1.05374e-78	0.628872	0.925	0.754	1.81718e-74	4
Arpp19.1	1.73042e-78	0.502284	0.997	0.966	2.9841e-74	4
Ccng1	2.2415e-78	0.500693	0.997	0.967	3.86546e-74	4
Mrpl34	2.55438e-78	0.537818	0.988	0.91	4.40503e-74	4
Klhdc8a	7.45698e-78	0.59692	0.789	0.456	1.28596e-73	4
Emc6	1.17685e-77	0.536131	0.979	0.839	2.02947e-73	4
Cox20.1	2.34185e-77	0.5228	0.988	0.931	4.03852e-73	4
Kdr	2.62202e-77	0.571333	0.948	0.726	4.52167e-73	4
Pdrg1	3.15089e-77	0.540238	0.973	0.891	5.43371e-73	4
Zfp706.1	3.62681e-77	0.526801	0.99	0.93	6.25444e-73	4
Hhatl	5.50019e-77	0.596504	0.949	0.757	9.48508e-73	4
Lims2	6.10209e-77	0.589235	0.93	0.758	1.0523e-72	4
Mrps35	6.13862e-77	0.604082	0.928	0.774	1.0586e-72	4
Mrps33	8.43647e-77	0.536707	0.979	0.896	1.45487e-72	4
Btnl9	9.47223e-77	0.598492	0.825	0.526	1.63349e-72	4
Ets2	1.13766e-76	0.562139	0.969	0.824	1.96189e-72	4
Mrpl28	1.40377e-76	0.505177	0.999	0.942	2.4208e-72	4
Dync1h1.1	1.84437e-76	0.502062	0.994	0.962	3.18061e-72	4
Nkx2-5.1	2.40184e-76	0.535524	0.976	0.9	4.14198e-72	4
Acacb	3.63233e-76	0.602617	0.946	0.785	6.26395e-72	4
Nceh1	6.6691e-76	0.595919	0.924	0.775	1.15009e-71	4
Timm44	8.25046e-76	0.569903	0.952	0.812	1.42279e-71	4
Tmem134	1.07299e-75	0.53857	0.972	0.895	1.85036e-71	4
Lrrc10	1.25845e-75	0.558658	0.967	0.87	2.17019e-71	4
Nfe2l1	1.31313e-75	0.540275	0.984	0.903	2.26449e-71	4
Mff	2.35056e-75	0.54781	0.982	0.86	4.05354e-71	4
Hk1.1	5.9578e-75	0.551296	0.963	0.862	1.02742e-70	4
Ndufaf8	6.64629e-75	0.534377	0.966	0.85	1.14615e-70	4
Epn1	1.66127e-74	0.502408	0.993	0.931	2.86485e-70	4
Timm17a	4.08113e-74	0.509409	0.982	0.894	7.03791e-70	4
Trap1	9.63404e-74	0.565788	0.961	0.819	1.66139e-69	4
Cdc34	1.66338e-73	0.522043	0.973	0.876	2.8685e-69	4
mt-Nd4l.1	2.48177e-73	0.573876	0.987	0.925	4.27982e-69	4
Hspb2	2.72162e-73	0.52782	0.993	0.939	4.69343e-69	4
Egln1	3.82786e-73	0.552593	0.972	0.883	6.60114e-69	4
Inpp5a	4.20027e-73	0.508151	0.991	0.934	7.24337e-69	4
Speg	4.77187e-73	0.55929	0.951	0.781	8.22909e-69	4
Nap1l4.1	5.45419e-73	0.504386	0.994	0.938	9.40575e-69	4
Slc9a3r2	5.80146e-73	0.540127	0.969	0.847	1.00046e-68	4
Poldip2	5.93505e-73	0.52737	0.975	0.875	1.0235e-68	4
Oxa1l	8.84401e-73	0.538506	0.957	0.88	1.52515e-68	4
Smpd1	1.08309e-72	0.547497	0.967	0.88	1.8678e-68	4
Cd74.2	1.25573e-72	0.528436	0.859	0.608	2.16551e-68	4
Uqcc3	2.00006e-72	0.537498	0.951	0.833	3.44911e-68	4
Ppp1r14c.1	3.03458e-72	0.508933	0.991	0.925	5.23312e-68	4
Vtn	3.68386e-72	0.603641	0.738	0.429	6.35282e-68	4
Pdk4	4.17646e-72	0.616931	0.684	0.384	7.20231e-68	4
Ushbp1	6.2099e-72	0.596589	0.865	0.608	1.0709e-67	4
Fbxw5	2.12004e-71	0.553308	0.945	0.805	3.65601e-67	4
Polr2l	4.64699e-71	0.53475	0.969	0.826	8.01373e-67	4
Coq10a	5.24931e-71	0.516632	0.987	0.895	9.05244e-67	4
Pfkp.1	6.70908e-71	0.552576	0.945	0.763	1.15698e-66	4
Scn5a.1	2.02966e-70	0.506916	0.979	0.886	3.50014e-66	4
Card19	2.47523e-70	0.536429	0.963	0.859	4.26854e-66	4
Rxrg	5.08048e-70	0.567744	0.765	0.467	8.76129e-66	4
Cldn5.1	6.50511e-70	0.570099	0.909	0.665	1.12181e-65	4
Gys1	1.12483e-69	0.53717	0.943	0.787	1.93977e-65	4
Slc2a4	1.65086e-69	0.519586	0.976	0.905	2.8469e-65	4
Ehd1	3.09547e-69	0.507329	0.978	0.868	5.33814e-65	4
Lynx1	9.41448e-69	0.52519	0.946	0.807	1.62353e-64	4
Prxl2b	1.18966e-68	0.529297	0.964	0.83	2.05157e-64	4
Fuca2	2.20816e-68	0.509598	0.975	0.876	3.80797e-64	4
Gng11.1	6.85236e-68	0.505793	0.984	0.867	1.18169e-63	4
Perm1	8.18944e-68	0.573395	0.909	0.711	1.41227e-63	4
Trdn	1.45403e-67	0.502129	0.984	0.917	2.50747e-63	4
Adgrf5	2.21601e-67	0.55076	0.919	0.776	3.8215e-63	4
Abcd3	2.58847e-67	0.58535	0.888	0.694	4.46382e-63	4
Dhrs7c	4.39042e-66	0.518453	0.946	0.816	7.57129e-62	4
Cmc2	7.19216e-66	0.513191	0.949	0.806	1.24029e-61	4
Esrra	8.3899e-66	0.520405	0.967	0.858	1.44684e-61	4
Adgrl4	1.64751e-65	0.581311	0.817	0.577	2.84114e-61	4
Rgs2	1.90043e-65	0.616528	0.795	0.514	3.27729e-61	4
Egln3	3.62099e-65	0.56254	0.736	0.435	6.24439e-61	4
Rtn2.1	2.21529e-64	0.521057	0.933	0.774	3.82028e-60	4
Pdhx	2.22463e-64	0.540386	0.91	0.742	3.83638e-60	4
2300009A05Rik	4.08651e-64	0.538028	0.909	0.721	7.04719e-60	4
Coq5	7.16437e-64	0.556388	0.855	0.661	1.2355e-59	4
Depp1	8.50532e-64	0.582856	0.817	0.558	1.46674e-59	4
2310061I04Rik	1.00954e-63	0.540553	0.921	0.746	1.74095e-59	4
Itga7	1.22458e-63	0.530513	0.921	0.752	2.11179e-59	4
Ptges3l	3.44469e-63	0.542023	0.867	0.683	5.94037e-59	4
Acot1.1	5.18525e-63	0.555055	0.81	0.536	8.94196e-59	4
Gpcpd1.1	1.24833e-62	0.568053	0.916	0.765	2.15275e-58	4
Mrpl37	1.42558e-62	0.521736	0.921	0.78	2.45842e-58	4
Ptges2	1.96424e-62	0.532835	0.909	0.733	3.38732e-58	4
Kcne1.2	7.53521e-62	0.585746	0.976	0.791	1.29945e-57	4
Car14	2.09897e-61	0.516665	0.897	0.736	3.61967e-57	4
Paqr9	5.72681e-61	0.530669	0.855	0.614	9.87589e-57	4
Ciapin1	7.81882e-61	0.535117	0.835	0.603	1.34836e-56	4
Pxmp2	3.78292e-60	0.552932	0.889	0.696	6.52365e-56	4
Aplnr.1	1.08324e-59	0.504876	0.879	0.632	1.86805e-55	4
Psmb8	1.25365e-59	0.517687	0.706	0.404	2.16191e-55	4
Kcnj8	2.24182e-59	0.5322	0.828	0.572	3.86602e-55	4
2021-03-02	2.32958e-59	0.515697	0.925	0.768	4.01736e-55	4
St6galnac6	1.39239e-58	0.535081	0.882	0.7	2.40118e-54	4
Sgk1	1.47499e-58	0.568303	0.816	0.56	2.54362e-54	4
Adra1b	1.28759e-57	0.539288	0.796	0.562	2.22046e-53	4
1700120C14Rik	2.06453e-57	0.523519	0.79	0.536	3.56028e-53	4
Chpt1	2.38684e-57	0.514185	0.94	0.815	4.11611e-53	4
Stom	3.41038e-57	0.520612	0.906	0.727	5.8812e-53	4
Mrps9	1.53517e-55	0.504627	0.891	0.734	2.6474e-51	4
Tango2	1.6764e-55	0.525517	0.891	0.705	2.89095e-51	4
Mrpl45	2.09419e-55	0.50447	0.877	0.693	3.61143e-51	4
Metrn	4.30929e-55	0.509906	0.799	0.547	7.43137e-51	4
Me3	8.71105e-55	0.528947	0.855	0.65	1.50222e-50	4
Arhgef15	4.71414e-52	0.506171	0.817	0.613	8.12953e-48	4
Dusp1	8.61632e-52	0.52497	0.837	0.637	1.48588e-47	4
Wars	1.17959e-51	0.513511	0.816	0.597	2.03421e-47	4
Tmx1	3.30446e-51	0.514663	0.903	0.736	5.69853e-47	4
Gm45716	6.50944e-51	0.502776	0.813	0.605	1.12255e-46	4
Lrtm1	6.84075e-45	0.526569	0.78	0.56	1.17969e-40	4
Hbb-bt	2.60322e-37	-0.834102	0.999	0.983	4.48925e-33	4
Scd1.1	4.93504e-27	-0.933502	0.295	0.478	8.51047e-23	4
Hba-a2	1.95876e-26	-0.897038	1	0.994	3.37787e-22	4
Cfd.2	3.89342e-26	-2.05696	0.379	0.488	6.7142e-22	4
Hba-a1.1	2.6445e-17	-0.880104	1	0.99	4.56045e-13	4
Dkk3.3	4.68056e-16	-0.739183	0.649	0.717	8.07162e-12	4
Myl7.3	1.39781e-14	-1.13317	1	1	2.41052e-10	4
Hp.1	4.87072e-12	-0.938771	0.421	0.504	8.39956e-08	4
Gpx3.2	8.76283e-10	-0.632259	1	0.998	1.51115e-05	4
Sbk3.3	8.72447e-09	-0.517582	0.33	0.408	0.000150453	4
Stard10.2	5.24216e-08	-0.590088	0.73	0.753	0.000904011	4
C3.1	1.32688e-07	-0.579544	0.76	0.784	0.0022882	4
Igkc.1	2.76037e-06	-0.601237	0.355	0.422	0.0476026	4
Hbb-bs.1	6.51137e-194	2.03385	1	1	1.12289e-189	5
Hba-a1.2	1.14915e-171	2.54614	1	0.991	1.98172e-167	5
Hba-a2.1	2.15906e-160	2.41094	1	0.994	3.72329e-156	5
Hbb-bt.1	9.65219e-155	2.09409	1	0.983	1.66452e-150	5
Alas2	2.73743e-80	1.21877	0.814	0.479	4.72071e-76	5
mt-Co2.1	7.83038e-76	0.534577	1	1	1.35035e-71	5
Ankrd1.1	9.07875e-64	-1.07971	0.874	0.966	1.56563e-59	5
Myl9.1	8.78321e-60	-1.06142	0.936	0.983	1.51466e-55	5
Tmsb10.2	7.85318e-57	-1.08334	0.934	0.979	1.35428e-52	5
Tubb5.2	8.37433e-55	-0.935787	0.925	0.975	1.44415e-50	5
Postn.2	3.06642e-52	-1.20644	0.646	0.847	5.28804e-48	5
Col1a2.2	7.14534e-50	-1.14749	0.959	0.991	1.23221e-45	5
Eln.2	1.24866e-49	-1.88354	0.93	0.979	2.15332e-45	5
Nppa.3	5.09121e-48	-1.47973	1	1	8.7798e-44	5
Sparc.1	1.75765e-47	-0.675364	1	1	3.03106e-43	5
Fn1.1	3.10859e-47	-1.13592	0.822	0.905	5.36076e-43	5
Bgn.1	8.02938e-47	-0.813586	0.983	0.996	1.38467e-42	5
Eef1a1.1	2.53601e-46	-0.627191	1	1	4.37335e-42	5
H2afz.2	7.67698e-45	-0.769224	0.797	0.904	1.3239e-40	5
Ube2s.2	7.35324e-44	-0.686134	0.843	0.939	1.26807e-39	5
Actb.1	1.13672e-43	-0.541252	1	1	1.96028e-39	5
Myl6.1	3.36538e-43	-0.535376	0.992	0.999	5.80361e-39	5
Fbn1.1	9.50634e-43	-0.783978	0.797	0.917	1.63937e-38	5
Tagln2.1	2.07295e-42	-0.650706	0.855	0.929	3.57481e-38	5
Clic1.1	3.49582e-42	-0.674321	0.816	0.906	6.02855e-38	5
Ptma.1	6.01112e-42	-0.598964	0.959	0.982	1.03662e-37	5
Col1a1.1	3.71022e-41	-1.03905	0.967	0.988	6.39828e-37	5
S100a6.1	1.14443e-40	-0.649197	0.892	0.969	1.97357e-36	5
Col3a1.1	1.37604e-40	-0.839988	0.992	0.999	2.37299e-36	5
Dynll1.1	2.1339e-40	-0.629227	0.843	0.924	3.6799e-36	5
Lgals1.1	5.93272e-40	-0.551958	0.992	0.999	1.0231e-35	5
Tmsb4x.1	2.31363e-39	-0.568649	0.998	1	3.98986e-35	5
Tuba1b.2	5.99055e-39	-0.605564	0.936	0.969	1.03307e-34	5
Tnni1.4	8.16703e-39	-1.1948	0.325	0.599	1.4084e-34	5
Actg1.1	8.5585e-39	-0.558713	0.996	0.999	1.47591e-34	5
Ppia.2	1.169e-38	-0.566022	0.99	0.996	2.01595e-34	5
Isg20	6.85963e-37	0.599867	0.406	0.184	1.18294e-32	5
Myl7.4	7.99928e-37	-1.63889	1	1	1.37948e-32	5
Ywhaz.1	9.4405e-37	-0.527138	0.843	0.93	1.62802e-32	5
Vim.1	2.09383e-36	-0.607455	0.954	0.972	3.61081e-32	5
Nrep.2	2.5075e-36	-0.769452	0.731	0.849	4.32418e-32	5
Prelid1.1	7.02109e-36	-0.559855	0.797	0.914	1.21079e-31	5
Tuba1a.1	3.30252e-35	-0.575787	0.859	0.933	5.6952e-31	5
Cfl1.1	3.74722e-35	-0.558473	0.932	0.974	6.46208e-31	5
Jpt1.2	1.67696e-34	-0.581647	0.816	0.916	2.89193e-30	5
Mfap4.1	2.53166e-34	-0.924777	0.828	0.903	4.36586e-30	5
Myl4.4	5.06314e-34	-1.50622	1	1	8.73138e-30	5
Cd63.1	5.91164e-34	-0.538088	0.88	0.961	1.01946e-29	5
Mif.1	6.90563e-34	-0.541663	0.915	0.969	1.19088e-29	5
Serpinh1.1	9.67975e-34	-0.556026	0.965	0.983	1.66927e-29	5
Col4a2.2	2.26563e-33	-0.536298	0.973	0.996	3.90707e-29	5
Stmn1.2	4.6463e-33	-0.805067	0.482	0.687	8.01254e-29	5
Fbln2.1	1.42655e-32	-0.650063	0.818	0.919	2.46008e-28	5
Crip1.1	1.64362e-32	-0.508721	0.983	0.997	2.83443e-28	5
Csrp2.1	3.28348e-32	-0.657426	0.718	0.846	5.66235e-28	5
Col4a1.1	7.39563e-32	-0.513244	0.979	0.995	1.27538e-27	5
Mest.2	8.30402e-32	-0.783079	0.356	0.589	1.43203e-27	5
Rhoc.1	1.77729e-31	-0.548554	0.824	0.913	3.06494e-27	5
Cd34.1	2.4138e-31	-0.537426	0.851	0.935	4.16259e-27	5
Lama4.1	3.57736e-31	-0.516002	0.762	0.891	6.16915e-27	5
Rcn3.1	3.58649e-31	-0.630941	0.739	0.856	6.18491e-27	5
H1f0.1	4.6597e-31	-0.500218	0.81	0.91	8.03565e-27	5
Flna.1	1.08719e-30	-0.560678	0.849	0.924	1.87486e-26	5
Loxl1.1	1.41827e-29	-0.65277	0.781	0.899	2.44581e-25	5
Col18a1.1	1.89017e-29	-0.641817	0.453	0.644	3.2596e-25	5
Maged1.1	5.6843e-29	-0.51818	0.834	0.913	9.80258e-25	5
Bmp1.1	1.10749e-28	-0.563578	0.733	0.839	1.90987e-24	5
Col5a1.1	1.48031e-28	-0.595852	0.768	0.87	2.55279e-24	5
Maged2.2	2.81259e-28	-0.587699	0.567	0.744	4.85032e-24	5
Pxdn.1	5.27995e-28	-0.541165	0.741	0.864	9.10528e-24	5
S100a11.1	1.75375e-27	-0.516537	0.667	0.797	3.02434e-23	5
Gpx3.3	1.82299e-27	-0.787545	0.992	0.999	3.14375e-23	5
Selenoh.2	2.45934e-27	-0.52761	0.607	0.744	4.24112e-23	5
Anxa2.1	3.7931e-27	-0.530499	0.752	0.857	6.5412e-23	5
Timp2.1	6.09286e-27	-0.508193	0.89	0.931	1.05071e-22	5
Tpm2.1	7.45071e-27	-0.6947	0.652	0.816	1.28487e-22	5
Pam.1	9.5844e-27	-0.631995	0.973	0.987	1.65283e-22	5
Snrpd1.2	3.27855e-26	-0.516234	0.588	0.75	5.65386e-22	5
C1qtnf6.1	4.71036e-26	-0.508395	0.687	0.827	8.12301e-22	5
Mmp2.1	5.3071e-26	-0.520624	0.894	0.957	9.1521e-22	5
Ctsz.1	3.07597e-25	-0.520879	0.727	0.829	5.30451e-21	5
Ppic.1	4.58342e-25	-0.500404	0.553	0.728	7.90411e-21	5
Emp1.1	6.27281e-25	-0.543888	0.561	0.719	1.08175e-20	5
Csrp1.1	6.43573e-25	-0.526667	0.582	0.753	1.10984e-20	5
Scd2.1	3.16763e-24	-0.56826	0.509	0.669	5.46258e-20	5
Ptgds.2	4.66384e-24	-0.590996	0.534	0.682	8.04279e-20	5
Mkrn1	5.01549e-24	0.613547	0.621	0.434	8.64922e-20	5
Spon2.1	6.80257e-24	-0.596197	0.286	0.497	1.1731e-19	5
Fstl1.1	9.1181e-24	-0.587452	0.559	0.707	1.57242e-19	5
Mfap5.1	1.84501e-23	-0.588472	0.803	0.877	3.18173e-19	5
Fhl1.1	1.9496e-23	-0.563924	0.766	0.869	3.36208e-19	5
Mki67.2	3.67013e-23	-0.50929	0.236	0.458	6.32915e-19	5
Col5a2.1	6.31515e-23	-0.584183	0.675	0.797	1.08905e-18	5
Mt3.1	1.1402e-22	-0.574483	0.387	0.567	1.96627e-18	5
Col14a1.1	7.17314e-22	-0.605073	0.513	0.647	1.23701e-17	5
Lum.1	9.57828e-22	-0.54678	0.886	0.943	1.65177e-17	5
Mdk.1	1.75362e-21	-0.555437	0.375	0.569	3.02413e-17	5
Dkk3.4	2.04238e-21	-0.854705	0.611	0.719	3.52208e-17	5
Acta1.1	2.64557e-21	-1.01508	0.801	0.889	4.56228e-17	5
Meg3.1	2.81556e-21	-0.661205	0.528	0.694	4.85543e-17	5
Sftpc.2	8.33688e-21	-2.37347	0.056	0.241	1.4377e-16	5
H19.1	9.5066e-21	-0.745625	0.652	0.767	1.63941e-16	5
Sln.3	2.55423e-19	-1.37134	0.965	0.977	4.40477e-15	5
Adamts2.1	5.25303e-18	-0.525233	0.671	0.754	9.05885e-14	5
Ltbp2.1	1.09739e-17	-0.547339	0.161	0.345	1.89244e-13	5
Col16a1.1	4.36506e-17	-0.503623	0.389	0.551	7.52755e-13	5
Sftpb.1	1.35575e-14	-0.707775	0.039	0.173	2.338e-10	5
Igfbp5.1	6.5996e-14	-0.531159	0.64	0.75	1.1381e-09	5
Myl1.3	2.18595e-12	-0.879795	0.731	0.784	3.76967e-08	5
Myh7.1	1.69002e-10	-0.67904	0.516	0.636	2.91444e-06	5
Car3.3	3.57335e-10	-0.802037	0.663	0.469	6.16225e-06	5
Lyz2.2	1.04839e-09	-0.584569	0.913	0.963	1.80794e-05	5
Pabpc1.1	1.6082e-08	0.971681	0.882	0.855	0.000277334	5
C3.2	4.21836e-07	-0.570589	0.743	0.784	0.00727456	5
Mybphl.4	8.94586e-07	-0.701448	0.605	0.645	0.0154271	5
Fgf12	5.16687e-252	1.31485	0.873	0.214	8.91027e-248	6
Adamts8	3.76738e-250	1.52845	0.824	0.198	6.49686e-246	6
Myl7.5	2.12962e-240	2.82429	1	1	3.67254e-236	6
Tmem163	2.60569e-239	1.11862	0.792	0.166	4.49351e-235	6
Mybphl.5	1.20438e-236	1.99518	1	0.614	2.07695e-232	6
Sbk3.4	4.09975e-234	1.78287	0.934	0.357	7.07002e-230	6
Sln.4	5.24349e-231	2.51271	1	0.974	9.0424e-227	6
Myl4.5	7.10464e-229	2.52595	1	1	1.2252e-224	6
Pam.2	3.13954e-222	1.52442	1	0.985	5.41413e-218	6
Nppa.4	1.58913e-217	2.17564	1	1	2.74046e-213	6
Pitx2	7.95208e-200	0.551937	0.364	0.03	1.37134e-195	6
Gpx3.4	1.64571e-199	1.42138	1	0.998	2.83803e-195	6
Stard10.4	2.24676e-186	1.49752	0.993	0.731	3.87454e-182	6
Podn.1	1.96665e-175	1.52561	0.891	0.381	3.39148e-171	6
Dkk3.5	8.50346e-173	1.3085	0.995	0.688	1.46642e-168	6
Zfp579.1	2.04733e-156	1.23044	0.959	0.574	3.53063e-152	6
Sbk2	1.75945e-141	0.959103	0.778	0.272	3.03417e-137	6
Myl1.4	6.16779e-137	0.936363	0.993	0.763	1.06364e-132	6
Olfm1	2.89083e-122	0.715053	0.683	0.212	4.98523e-118	6
Kcnj3	7.11771e-115	0.944334	0.819	0.369	1.22745e-110	6
Myl2.1	7.7853e-114	-1.09679	1	1	1.34258e-109	6
Laptm4b.1	1.12917e-109	0.994661	0.973	0.748	1.94726e-105	6
Slc17a7	3.40643e-109	0.788467	0.649	0.214	5.8744e-105	6
Gja5	6.54818e-107	0.723314	0.602	0.181	1.12923e-102	6
Pum3	3.47186e-106	0.912754	0.731	0.299	5.98722e-102	6
Clu.2	4.18953e-105	0.877518	1	0.996	7.22484e-101	6
Myl9.2	1.55459e-102	0.965019	1	0.978	2.6809e-98	6
Mt3.2	3.75179e-99	1.03597	0.896	0.525	6.46996e-95	6
C530008M17Rik	2.69491e-98	0.534638	0.491	0.125	4.64737e-94	6
Fbln1.2	7.42395e-98	0.754371	0.998	0.923	1.28026e-93	6
Tbc1d1.1	1.25282e-95	0.820297	0.885	0.501	2.16049e-91	6
Nudt4	3.51463e-95	0.933348	0.991	0.951	6.06098e-91	6
Sfrp1.1	4.24113e-95	1.10862	0.844	0.489	7.31383e-91	6
Osr1	8.30568e-91	0.965357	0.624	0.235	1.43232e-86	6
Gm13054	8.58966e-90	0.562645	0.554	0.167	1.48129e-85	6
Mlana	3.49187e-88	0.586199	0.5	0.14	6.02173e-84	6
Ptgfr	3.30909e-86	0.515175	0.421	0.105	5.70653e-82	6
Mfap4.2	1.07154e-83	1.01281	0.986	0.89	1.84787e-79	6
Mgp.2	1.21491e-81	0.694352	1	0.998	2.09511e-77	6
Prkag2.1	6.76473e-80	0.787492	0.903	0.573	1.16658e-75	6
Gucy1a1.1	4.30114e-79	0.780105	0.803	0.432	7.41732e-75	6
Mrps6.1	7.98091e-79	0.813599	0.964	0.783	1.37631e-74	6
Fbln2.2	4.90279e-74	1.00187	0.984	0.906	8.45486e-70	6
Ppp1r1a	7.06096e-73	0.69188	0.656	0.288	1.21766e-68	6
Matn2.1	2.64074e-72	0.827694	0.848	0.544	4.55395e-68	6
Pln.1	2.89344e-72	-0.754588	1	1	4.98975e-68	6
Prss23	1.1344e-71	0.604003	0.597	0.237	1.95627e-67	6
Ivns1abp	3.54079e-70	-0.681033	0.98	0.997	6.10609e-66	6
Gng2	1.96082e-69	0.657676	0.661	0.302	3.38144e-65	6
Cilp2	3.01445e-69	0.693095	0.502	0.178	5.19842e-65	6
Tnnt1.1	5.7383e-69	0.787653	0.853	0.591	9.89571e-65	6
Gm47547	1.66752e-66	0.579071	0.548	0.212	2.87563e-62	6
Epha4	3.72158e-66	0.56835	0.545	0.209	6.41786e-62	6
Myl3.1	1.13667e-63	-0.693351	1	1	1.96019e-59	6
Sema6c	1.3746e-60	0.611883	0.624	0.292	2.37049e-56	6
Sort1	1.11962e-56	0.641444	0.799	0.494	1.93078e-52	6
Ankrd1.2	7.59548e-56	0.586996	1	0.956	1.30984e-51	6
Adamtsl2.1	9.78895e-56	0.713517	0.864	0.596	1.6881e-51	6
Tbx5	3.69053e-55	0.51312	0.561	0.24	6.36433e-51	6
Ramp1	7.1139e-54	0.64976	0.844	0.583	1.22679e-49	6
Scd4.1	5.89982e-53	0.731062	0.731	0.43	1.01742e-48	6
Htra3.1	8.2177e-53	0.791265	0.973	0.936	1.41714e-48	6
Gnao1	4.99865e-52	0.503555	0.557	0.242	8.62018e-48	6
mt-Nd3	3.87313e-51	-0.583565	1	1	6.67922e-47	6
Pi16.2	4.87341e-51	0.805324	0.937	0.778	8.40419e-47	6
Tmem158	1.2636e-50	0.617041	0.477	0.2	2.17908e-46	6
Dpt.1	3.86256e-50	0.60085	0.982	0.927	6.66099e-46	6
Cpe.1	8.1741e-49	0.506027	1	0.992	1.40962e-44	6
Tesc.1	1.27105e-47	-0.816139	0.656	0.855	2.19193e-43	6
Rabgap1l	4.88102e-46	0.523258	0.751	0.462	8.41731e-42	6
Lamb3	4.92837e-46	0.553129	0.643	0.345	8.49898e-42	6
Pdlim3.1	1.18762e-45	0.598569	0.857	0.627	2.04805e-41	6
Scrn1	1.06603e-44	0.501408	0.631	0.33	1.83837e-40	6
Creb3l2	3.15557e-44	0.503562	0.742	0.439	5.44179e-40	6
Fhl1.2	9.48799e-44	0.658793	0.955	0.854	1.6362e-39	6
Eln.3	1.2729e-43	1.16359	0.995	0.974	2.19511e-39	6
mt-Co3.3	6.89778e-43	-0.51607	1	1	1.18952e-38	6
Kcnh2.1	2.77709e-42	0.568585	0.93	0.782	4.7891e-38	6
Ccn2	4.67273e-42	0.53092	0.661	0.384	8.05813e-38	6
mt-Co1.2	8.48429e-42	-0.509554	1	1	1.46312e-37	6
Megf6.1	1.02386e-41	0.840825	0.649	0.401	1.76564e-37	6
Rgs12	1.07515e-41	0.528157	0.751	0.467	1.85409e-37	6
Tm4sf1.1	3.10425e-41	0.639615	0.939	0.811	5.35328e-37	6
Arhgap31.1	3.96135e-40	0.506423	0.808	0.543	6.83135e-36	6
Lum.2	6.62313e-40	0.585891	0.977	0.935	1.14216e-35	6
Hbb-bs.2	2.48737e-39	-0.819432	1	1	4.28947e-35	6
mt-Nd4.3	3.28129e-39	-0.550238	1	1	5.65858e-35	6
mt-Nd5.2	4.39171e-39	-0.675989	1	0.997	7.5735e-35	6
Gpr153	7.79199e-39	0.586889	0.71	0.458	1.34373e-34	6
Cfh.1	4.66441e-38	0.570467	0.787	0.551	8.04378e-34	6
mt-Cytb.1	6.89281e-37	-0.534275	1	1	1.18866e-32	6
Ace	1.15639e-36	0.621802	0.803	0.594	1.9942e-32	6
Mb.1	1.38931e-36	-0.515063	1	1	2.39587e-32	6
Mfap5.2	3.8184e-36	0.624533	0.966	0.863	6.58484e-32	6
Loxl1.2	1.11163e-35	0.606245	0.966	0.883	1.917e-31	6
Ahsg.1	1.66497e-35	0.652574	0.536	0.293	2.87124e-31	6
Smyd2.2	3.25864e-35	-0.610435	0.688	0.84	5.61952e-31	6
Col14a1.2	7.25796e-35	0.562044	0.839	0.621	1.25163e-30	6
Kcnip2.1	7.56493e-34	-0.528612	0.649	0.84	1.30457e-29	6
Fstl1.2	2.70062e-33	0.629316	0.853	0.683	4.65722e-29	6
Gm50114	3.79538e-33	0.504706	0.525	0.29	6.54514e-29	6
Adamts2.2	4.09408e-33	0.534125	0.882	0.737	7.06023e-29	6
mt-Nd2.2	6.93621e-33	-0.505318	1	1	1.19615e-28	6
Ctla2a.1	3.1222e-31	0.676224	0.905	0.804	5.38424e-27	6
Fabp3.2	5.16292e-30	-0.541935	1	1	8.90345e-26	6
Ccn1	9.8766e-30	0.51109	0.514	0.284	1.70322e-25	6
Hba-a1.3	2.89336e-29	-0.976323	0.962	0.994	4.9896e-25	6
Hba-a2.2	1.4973e-28	-0.933927	0.973	0.996	2.5821e-24	6
Hadhb.1	1.56785e-28	-0.52772	0.998	0.997	2.70376e-24	6
Mfap2.1	2.57266e-27	0.53297	0.726	0.526	4.43656e-23	6
Dgat2.2	1.0794e-25	-0.612446	0.821	0.919	1.86142e-21	6
Gsn.1	1.26846e-24	0.873243	0.995	0.994	2.18746e-20	6
Sfrp2.1	2.3737e-24	0.788544	0.568	0.378	4.09344e-20	6
Acta2.2	8.72832e-24	-0.678298	0.957	0.986	1.5052e-19	6
Lrtm1.1	4.22048e-20	-0.504942	0.412	0.598	7.27823e-16	6
Egr1	3.10177e-19	0.566299	0.566	0.394	5.34899e-15	6
Kcne1.3	3.77218e-19	-0.716188	0.742	0.816	6.50512e-15	6
Hbb-bt.2	4.68947e-19	-0.699857	0.957	0.986	8.08699e-15	6
Plin5.2	6.8208e-19	-0.549714	0.64	0.792	1.17625e-14	6
Nr4a1.2	2.8047e-10	0.675725	0.518	0.392	4.8367e-06	6
Hp.2	2.78973e-07	-0.815167	0.391	0.503	0.00481089	6
Col1a2.3	6.93247e-123	2.10621	1	0.988	1.1955e-118	7
Bgn.2	1.33743e-116	1.74716	1	0.994	2.3064e-112	7
Mgp.3	4.08454e-109	1.39767	1	0.998	7.04378e-105	7
Vim.2	7.76997e-106	1.42257	1	0.969	1.33993e-101	7
Col1a1.2	1.01643e-98	1.95726	1	0.986	1.75283e-94	7
Dcn.2	2.58093e-98	1.47278	1	0.993	4.45081e-94	7
Ptgis.1	9.89756e-97	1.22402	0.954	0.622	1.70683e-92	7
Ccdc80.2	6.22501e-92	1.33919	0.982	0.817	1.0735e-87	7
Ecrg4	1.83952e-90	1.08922	0.573	0.147	3.17224e-86	7
Dkk3.6	6.01565e-88	1.24498	0.975	0.697	1.0374e-83	7
Fmod.1	1.34828e-87	2.0199	0.779	0.337	2.32511e-83	7
Fbln1.3	2.83999e-87	1.15386	0.989	0.926	4.89756e-83	7
Igfbp7.1	2.86639e-86	1.09635	1	0.999	4.94308e-82	7
Col3a1.2	2.40617e-84	1.46004	1	0.998	4.14944e-80	7
Sparc.2	1.01871e-82	1.21977	1	1	1.75677e-78	7
Igfbp4.1	1.81178e-80	1.07588	1	0.912	3.12441e-76	7
Ecm1.1	3.79662e-79	1.07166	0.975	0.802	6.54728e-75	7
Col5a2.2	6.74911e-79	1.33753	0.975	0.779	1.16388e-74	7
Lum.3	8.80856e-78	1.25321	1	0.936	1.51904e-73	7
Timp2.2	1.86962e-77	0.997121	1	0.924	3.22416e-73	7
Adamts2.3	1.83584e-73	1.13918	0.95	0.737	3.1659e-69	7
Rcn3.2	2.44053e-72	1.18773	0.982	0.84	4.20869e-68	7
Ltbp2.2	2.65714e-72	1.34902	0.726	0.311	4.58224e-68	7
Fbln5.1	1.62122e-71	1.7995	0.851	0.498	2.79579e-67	7
Mfap4.3	1.92788e-70	1.39964	0.993	0.893	3.32463e-66	7
Dpt.2	1.10051e-67	1.13127	0.996	0.928	1.89783e-63	7
Aebp1.1	2.59845e-67	1.07393	0.897	0.626	4.48103e-63	7
Lrp1.1	1.4175e-65	0.93826	0.968	0.781	2.44448e-61	7
Col6a2.1	7.96081e-63	0.944819	1	0.946	1.37284e-58	7
Myl7.6	3.3594e-62	0.700338	1	1	5.79328e-58	7
S100a6.2	4.10855e-62	0.803719	1	0.961	7.0852e-58	7
Rarres2.1	9.92046e-62	1.00517	0.932	0.752	1.71078e-57	7
Il11ra1	1.81129e-61	1.03996	0.911	0.719	3.12356e-57	7
Serpinf1.1	5.3244e-61	1.13239	0.843	0.573	9.18192e-57	7
Crip1.2	1.01794e-60	0.804833	1	0.995	1.75543e-56	7
Timp3	4.98263e-60	1.00675	0.972	0.859	8.59254e-56	7
Loxl1.3	1.97099e-59	1.11959	0.989	0.885	3.39897e-55	7
Prelp.1	7.75434e-56	1.75648	0.872	0.691	1.33724e-51	7
Pkd1	9.93698e-56	0.96215	0.95	0.788	1.71363e-51	7
Fstl1.3	1.31836e-55	1.13066	0.911	0.685	2.27351e-51	7
Ltbp3.1	1.43762e-55	1.00307	0.957	0.806	2.47917e-51	7
Myl4.6	4.81009e-55	0.7424	1	1	8.295e-51	7
Wif1	7.525e-53	1.07435	0.438	0.136	1.29769e-48	7
Cd9.1	1.62282e-52	0.949275	0.897	0.657	2.79855e-48	7
Flna.2	2.62669e-52	1.0391	0.989	0.914	4.52973e-48	7
Olfml2b	2.59702e-51	0.825997	0.658	0.302	4.47856e-47	7
Prg4	2.96571e-51	1.32342	0.42	0.13	5.11436e-47	7
Itga8	3.98202e-51	0.98695	0.434	0.135	6.867e-47	7
Angptl7	1.36144e-50	0.539343	0.299	0.064	2.34781e-46	7
Abi3bp	1.52759e-50	1.09935	0.495	0.176	2.63433e-46	7
Col16a1.2	3.34497e-50	1.03222	0.808	0.526	5.76839e-46	7
Sfrp2.2	4.08906e-50	1.42409	0.69	0.378	7.05159e-46	7
Ndufa4.1	8.46842e-50	-0.570666	1	1	1.46038e-45	7
Pmp22.1	1.50067e-49	0.796631	0.947	0.8	2.58791e-45	7
Mmp2.2	2.94574e-49	0.972255	0.996	0.95	5.07993e-45	7
Tgfbi.1	3.18766e-49	0.980895	0.769	0.482	5.49711e-45	7
Postn.3	1.04285e-48	1.38077	0.982	0.824	1.79839e-44	7
Ltbp4.1	2.38554e-48	0.657622	1	0.993	4.11386e-44	7
Actb.2	2.55212e-48	0.746123	1	1	4.40114e-44	7
Serping1.1	3.19982e-48	0.892508	0.94	0.797	5.5181e-44	7
Pcolce.1	5.14383e-48	0.755449	0.993	0.928	8.87053e-44	7
Apoe.2	6.43514e-48	0.791227	1	1	1.10974e-43	7
Matn4	8.74527e-48	0.573373	0.253	0.049	1.50812e-43	7
Pamr1	1.14565e-47	0.923996	0.584	0.255	1.97567e-43	7
Mfap2.2	2.24645e-47	1.03887	0.808	0.528	3.87401e-43	7
Myl6.2	3.53131e-47	0.770551	1	0.999	6.08975e-43	7
Eln.4	9.77542e-47	3.16958	1	0.974	1.68577e-42	7
Col14a1.3	1.07602e-46	0.977637	0.861	0.626	1.85559e-42	7
Igfbp5.2	1.80066e-46	1.05348	0.936	0.732	3.10523e-42	7
Mmp23.1	2.89837e-46	0.871228	0.829	0.543	4.99823e-42	7
Col6a3.1	2.66545e-45	0.920441	0.925	0.784	4.59657e-41	7
Gpc3	3.48915e-45	0.711291	0.537	0.215	6.01703e-41	7
Fmo2	3.70158e-45	0.770895	0.491	0.184	6.38337e-41	7
Pdlim3.2	1.61114e-44	0.89775	0.872	0.633	2.77841e-40	7
Cpe.2	4.16276e-44	0.705394	1	0.992	7.17867e-40	7
mt-Co1.3	6.75937e-44	-0.677698	1	1	1.16565e-39	7
Cfh.2	1.01342e-43	0.932481	0.797	0.557	1.74764e-39	7
Prss35	1.10788e-42	0.598012	0.281	0.067	1.91053e-38	7
Pmepa1.1	4.08705e-42	0.943507	0.897	0.73	7.04811e-38	7
Pln.2	8.92469e-42	-0.646544	1	1	1.53906e-37	7
Col5a1.2	9.65947e-42	0.830844	0.968	0.857	1.66578e-37	7
mt-Cytb.2	1.79491e-41	-0.712374	1	1	3.09532e-37	7
Cox5a.1	6.97226e-41	-0.651991	1	1	1.20237e-36	7
Comp	1.16564e-40	1.70752	0.566	0.283	2.01014e-36	7
Col6a1.1	2.43988e-40	0.757092	0.954	0.816	4.20757e-36	7
Chad	2.47611e-40	0.515053	0.214	0.041	4.27005e-36	7
Pdgfrl	9.27309e-39	0.54445	0.477	0.182	1.59914e-34	7
Lgals1.2	5.11189e-38	0.76593	1	0.998	8.81545e-34	7
Fbn1.2	5.12202e-38	0.833002	0.993	0.903	8.83293e-34	7
Arpc1b.1	9.82554e-38	0.6103	0.986	0.884	1.69442e-33	7
Cox6a2.1	1.46298e-37	-0.524044	1	1	2.5229e-33	7
Serpinh1.2	1.75098e-37	0.754272	1	0.98	3.01956e-33	7
Lox.1	4.23858e-37	1.37085	0.651	0.381	7.30943e-33	7
Cox8b.1	4.81285e-37	-0.575368	1	1	8.29976e-33	7
Csrp2.2	5.10948e-37	1.03485	0.957	0.83	8.81129e-33	7
Olfml3	6.77899e-37	0.771041	0.754	0.514	1.16904e-32	7
Mb.2	1.54996e-36	-0.630783	1	1	2.67291e-32	7
Thbs2.1	1.60479e-36	0.835215	0.762	0.497	2.76746e-32	7
Myl2.2	2.72353e-36	-0.658961	1	1	4.69672e-32	7
Col11a2	2.85307e-36	0.681565	0.295	0.085	4.92013e-32	7
Zyx.1	4.06652e-36	0.692944	0.975	0.878	7.01272e-32	7
Mxra8.1	8.27982e-36	0.718567	0.84	0.6	1.42786e-31	7
Sost	1.4007e-35	0.966524	0.317	0.099	2.41551e-31	7
Anxa2.2	2.02331e-35	0.657598	0.957	0.843	3.4892e-31	7
Spon1	2.14192e-35	0.690838	0.584	0.297	3.69375e-31	7
Ccl19	3.44158e-35	0.516492	0.26	0.067	5.93501e-31	7
Selenom.1	3.54033e-35	0.592149	0.95	0.816	6.1053e-31	7
Ptma.2	8.35222e-35	0.659336	1	0.979	1.44034e-30	7
Cnn1	2.035e-34	1.16327	0.466	0.208	3.50936e-30	7
Cox7a1.2	4.49723e-34	-0.641414	1	0.999	7.75548e-30	7
Uqcrb.1	5.29719e-34	-0.603623	1	1	9.135e-30	7
Gm42418	9.33698e-34	0.872406	1	0.999	1.61016e-29	7
Actn1.1	9.86672e-34	0.939975	0.698	0.463	1.70152e-29	7
mt-Nd4.4	1.44276e-33	-0.609457	1	1	2.48804e-29	7
Emp3.1	1.54822e-33	0.681763	0.893	0.724	2.66991e-29	7
Thbs1	1.74196e-33	0.996885	0.431	0.177	3.00402e-29	7
Ccn5	3.36271e-33	0.614012	0.381	0.138	5.79899e-29	7
Eef1a1.2	6.11573e-33	0.554104	1	1	1.05466e-28	7
Ndufa5.1	9.06379e-33	-0.59426	1	1	1.56305e-28	7
Nupr1	1.43355e-32	1.06145	0.73	0.489	2.47216e-28	7
Serpinb6a.1	1.83519e-32	0.562384	0.986	0.901	3.16479e-28	7
Fhl2.1	3.49515e-32	-0.697613	0.996	0.999	6.02739e-28	7
mt-Co3.4	5.55141e-32	-0.5368	1	1	9.57341e-28	7
Cd36.1	6.57738e-32	-0.695828	0.986	0.994	1.13427e-27	7
Itih5	7.09321e-32	0.896358	0.637	0.406	1.22322e-27	7
Fbln2.3	7.59327e-32	0.689022	0.989	0.907	1.30946e-27	7
Tagln2.2	9.93959e-32	0.599039	0.982	0.92	1.71408e-27	7
Igfbp2	1.2599e-31	0.593768	0.171	0.034	2.17269e-27	7
Sfrp1.2	1.54459e-31	0.637631	0.758	0.503	2.66365e-27	7
Mdk.2	1.6963e-31	0.805255	0.786	0.543	2.92526e-27	7
Atp5mpl.1	2.04722e-31	-0.579242	1	1	3.53043e-27	7
Frzb	2.84853e-31	0.741408	0.466	0.208	4.9123e-27	7
Sod3	5.43796e-31	0.726176	0.79	0.583	9.37776e-27	7
Rcn1.1	6.6133e-31	0.662952	0.836	0.613	1.14046e-26	7
Id3.1	6.83171e-31	0.612933	0.979	0.893	1.17813e-26	7
Antxr1	1.50824e-30	0.602309	0.609	0.329	2.60095e-26	7
Tuba1a.2	1.60082e-30	0.663183	0.989	0.924	2.76062e-26	7
Ctsl.1	1.85064e-30	0.519536	0.996	0.956	3.19143e-26	7
Fn1.2	2.31545e-30	0.661666	0.964	0.895	3.993e-26	7
Fibin	2.54585e-30	0.815579	0.523	0.264	4.39031e-26	7
Hadhb.2	2.87771e-30	-0.659095	0.996	0.997	4.96262e-26	7
Timp1.1	3.52e-30	0.661241	0.68	0.422	6.07024e-26	7
Igf1	4.1963e-30	0.722642	0.676	0.435	7.23653e-26	7
Atp5a1.1	4.45863e-30	-0.558731	1	1	7.68891e-26	7
Myl9.3	4.97072e-30	0.832702	0.993	0.979	8.57201e-26	7
Cox5b.1	5.80872e-30	-0.503151	1	1	1.00171e-25	7
Acan	6.83832e-30	0.595033	0.206	0.051	1.17927e-25	7
Col12a1	8.79984e-30	0.619205	0.448	0.194	1.51753e-25	7
Ppib.1	9.30932e-30	0.587896	0.954	0.849	1.60539e-25	7
Angptl2.1	9.78144e-30	0.665784	0.975	0.917	1.68681e-25	7
mt-Nd3.1	1.04023e-29	-0.517586	1	1	1.79387e-25	7
Slc25a4.1	1.35555e-29	-0.53413	1	1	2.33764e-25	7
Myom2.2	1.71666e-29	-0.615743	0.993	0.991	2.96037e-25	7
S100a10.1	1.7249e-29	0.595594	0.936	0.803	2.97459e-25	7
Snhg18.1	2.32476e-29	0.711751	0.822	0.647	4.00904e-25	7
Calu.1	2.46973e-29	0.509362	0.989	0.961	4.25904e-25	7
Ccn2.1	2.97e-29	0.712291	0.641	0.393	5.12177e-25	7
Scara3	3.30777e-29	0.703206	0.473	0.217	5.70425e-25	7
Bmp1.2	3.49419e-29	0.596036	0.961	0.824	6.02574e-25	7
S100a11.2	4.0974e-29	0.592452	0.922	0.78	7.06597e-25	7
Wwp2	5.55297e-29	0.809607	0.633	0.387	9.5761e-25	7
Cilp2.1	6.17298e-29	0.806481	0.434	0.191	1.06453e-24	7
Tm4sf1.2	7.27649e-29	0.680437	0.915	0.816	1.25483e-24	7
Osr1.1	1.09467e-28	0.872726	0.505	0.251	1.88776e-24	7
Acsl1.1	1.14888e-28	-0.625074	0.989	0.994	1.98124e-24	7
P3h3	1.5374e-28	0.678612	0.633	0.388	2.65124e-24	7
Kazald1	1.75801e-28	0.519745	0.463	0.209	3.03169e-24	7
Ech1.1	2.21013e-28	-0.663637	1	0.999	3.81137e-24	7
Idh2.2	2.52584e-28	-0.529765	1	1	4.35581e-24	7
Csrp1.2	3.34654e-28	0.625379	0.911	0.731	5.7711e-24	7
Cycs.1	4.4789e-28	-0.602813	1	0.999	7.72387e-24	7
Mfap5.3	4.70889e-28	0.637752	0.961	0.867	8.12048e-24	7
Pabpc1.2	4.83747e-28	0.547541	0.972	0.852	8.34222e-24	7
mt-Nd2.3	7.65843e-28	-0.525906	1	1	1.3207e-23	7
Meg3.2	8.55031e-28	0.56443	0.858	0.672	1.4745e-23	7
Tagln	1.03487e-27	0.828636	0.413	0.183	1.78463e-23	7
Npdc1	1.42541e-27	0.611699	0.737	0.545	2.45812e-23	7
Uqcrc2.1	1.72279e-27	-0.530085	0.989	0.998	2.97095e-23	7
P4hb.1	2.07853e-27	0.574882	0.989	0.943	3.58443e-23	7
Cs.1	2.54886e-27	-0.504579	0.996	0.996	4.39551e-23	7
Malat1	2.87235e-27	0.743076	0.922	0.801	4.95337e-23	7
Ckmt2.2	3.44706e-27	-0.574998	0.986	0.986	5.94446e-23	7
Sulf2.1	3.4822e-27	0.606039	0.865	0.695	6.00506e-23	7
Fhl1.3	3.77822e-27	0.559831	0.961	0.856	6.51554e-23	7
Fabp3.3	4.50477e-27	-0.691827	1	1	7.76847e-23	7
App.1	1.04174e-26	0.514062	0.936	0.801	1.79647e-22	7
Mdh1.1	1.32221e-26	-0.521617	1	1	2.28015e-22	7
Acot13.1	1.49502e-26	-0.536212	0.986	0.996	2.57816e-22	7
Cox6c.1	2.00066e-26	-0.539962	1	1	3.45014e-22	7
Efemp2.1	2.48881e-26	0.632011	0.794	0.586	4.29196e-22	7
Olfml2a	2.65612e-26	0.577682	0.416	0.187	4.58049e-22	7
Htra3.2	3.07764e-26	0.660878	0.979	0.936	5.3074e-22	7
Vkorc1.1	3.08644e-26	0.618079	0.819	0.676	5.32256e-22	7
Actg1.2	3.47919e-26	0.520483	1	0.999	5.99986e-22	7
Uqcrfs1.1	6.34434e-26	-0.529862	1	0.999	1.09408e-21	7
Islr	7.2236e-26	0.569805	0.544	0.306	1.24571e-21	7
Sulf1	7.58438e-26	0.639102	0.708	0.51	1.30793e-21	7
Tmem45a	1.64564e-25	0.520455	0.413	0.187	2.8379e-21	7
Rrbp1.1	1.92997e-25	0.606835	0.968	0.897	3.32822e-21	7
Tmsb4x.2	2.32521e-25	0.50382	1	1	4.00983e-21	7
Htra1	2.33323e-25	0.710704	0.947	0.872	4.02365e-21	7
Fkbp10.1	2.88545e-25	0.652165	0.843	0.712	4.97597e-21	7
Ski.1	3.16373e-25	0.576254	0.879	0.767	5.45586e-21	7
Smpx.1	3.27075e-25	-0.506466	0.986	0.988	5.64042e-21	7
Tuba4a.1	1.01079e-24	-0.525511	0.975	0.981	1.7431e-20	7
Ssc5d	1.62594e-24	0.69956	0.619	0.404	2.80393e-20	7
Apcdd1	2.1817e-24	0.586502	0.406	0.178	3.76234e-20	7
Gas6	2.42888e-24	0.618596	0.758	0.601	4.1886e-20	7
Pdhb.1	2.65136e-24	-0.535329	1	0.999	4.57226e-20	7
Sod2.1	2.74839e-24	-0.513382	0.996	0.999	4.7396e-20	7
Dap.1	3.16572e-24	0.600327	0.762	0.571	5.45928e-20	7
Ptn.1	4.16747e-24	0.821429	0.683	0.458	7.18681e-20	7
Lmna.1	4.83458e-24	0.526194	0.989	0.929	8.33723e-20	7
Fstl3	5.47764e-24	0.525547	0.42	0.196	9.44619e-20	7
Twsg1	5.68391e-24	0.616311	0.769	0.593	9.8019e-20	7
Maged1.2	1.32707e-23	0.523358	0.975	0.904	2.28853e-19	7
Aldh1a1	1.34621e-23	0.70426	0.559	0.323	2.32154e-19	7
Ogdh.1	2.36419e-23	-0.509683	0.996	0.999	4.07704e-19	7
Hmgn1.1	2.84348e-23	0.506761	0.961	0.867	4.90358e-19	7
Atp5md.2	2.86647e-23	-0.55217	1	1	4.94322e-19	7
mt-Nd5.3	2.9765e-23	-0.6037	1	0.997	5.13297e-19	7
Got1.1	3.67657e-23	-0.529613	0.972	0.988	6.34024e-19	7
Eno3.1	5.54288e-23	-0.522799	0.996	1	9.55869e-19	7
Fabp4.1	1.00247e-22	-0.64081	0.986	0.999	1.72876e-18	7
C1qtnf6.2	1.09186e-22	0.664065	0.904	0.811	1.88291e-18	7
Tnxb.1	1.25024e-22	0.516425	0.957	0.839	2.15605e-18	7
Coq8a.1	1.81456e-22	-0.54864	0.975	0.989	3.12921e-18	7
Myh10.1	2.11391e-22	0.691164	0.655	0.44	3.64544e-18	7
Sec61b.1	2.16721e-22	0.530238	0.854	0.679	3.73736e-18	7
Pdia3.1	2.97471e-22	0.502873	0.947	0.842	5.12989e-18	7
Ace.1	4.32777e-22	0.549686	0.776	0.601	7.46324e-18	7
Ogn	9.04521e-22	0.502299	0.925	0.824	1.55985e-17	7
Chpf.1	9.3156e-22	0.573379	0.783	0.606	1.60648e-17	7
Marveld1	1.00565e-21	0.519412	0.758	0.565	1.73424e-17	7
Txndc5	1.27875e-21	0.505084	0.577	0.359	2.20521e-17	7
S100a4	1.85914e-21	0.595555	0.544	0.334	3.20608e-17	7
Scarf2.1	3.22976e-21	0.549013	0.665	0.459	5.56972e-17	7
Gas1	3.27803e-21	0.570263	0.694	0.518	5.65296e-17	7
Kdelr2.1	3.91161e-21	0.529244	0.758	0.61	6.74557e-17	7
Vcan	6.00985e-21	0.642145	0.523	0.312	1.0364e-16	7
Tgfb3	6.13979e-21	0.514632	0.623	0.393	1.05881e-16	7
Itm2c.1	7.02721e-21	0.509208	0.915	0.795	1.21184e-16	7
Dgat2.3	8.15846e-21	-0.659379	0.843	0.915	1.40693e-16	7
Sucla2.1	9.67587e-21	-0.503406	0.968	0.981	1.6686e-16	7
Cd63.2	1.23654e-20	0.503265	0.982	0.953	2.13242e-16	7
Hadha.1	1.45033e-20	-0.563922	1	1	2.5011e-16	7
Ndufv3.1	1.46326e-20	-0.501406	1	1	2.52339e-16	7
Acaa2.1	1.63414e-20	-0.550651	1	1	2.81808e-16	7
Rnase4	2.3467e-20	0.519046	0.744	0.587	4.04688e-16	7
Matn2.2	3.26285e-20	0.570521	0.73	0.558	5.62678e-16	7
Ptprs.1	3.30082e-20	0.552736	0.868	0.748	5.69227e-16	7
Ccn3	6.24835e-20	0.626089	0.37	0.18	1.07753e-15	7
Ddah2.1	7.55884e-20	0.503807	0.762	0.597	1.30352e-15	7
Mrc2	1.18143e-19	0.543626	0.665	0.474	2.03738e-15	7
Dact3	1.25183e-19	0.522702	0.644	0.457	2.15877e-15	7
Lhfp	1.27837e-19	0.525363	0.794	0.642	2.20455e-15	7
C4b.1	1.4452e-19	0.680299	0.527	0.318	2.49225e-15	7
Myh11	2.524e-19	1.01049	0.548	0.357	4.35264e-15	7
Tbx20.1	2.78621e-19	0.642289	0.847	0.727	4.80482e-15	7
Ahsg.2	3.0153e-19	0.794598	0.502	0.301	5.19989e-15	7
Sdc3	4.30733e-19	0.629174	0.786	0.632	7.42799e-15	7
Fxyd6.1	5.41832e-19	0.569247	0.747	0.583	9.3439e-15	7
Tmed3.1	7.03024e-19	0.504861	0.797	0.65	1.21236e-14	7
Ltbp1	8.08394e-19	0.575776	0.658	0.501	1.39408e-14	7
Pi16.3	8.13185e-19	0.692204	0.886	0.785	1.40234e-14	7
Plxdc2	1.13455e-18	0.564214	0.633	0.458	1.95653e-14	7
Tpm2.2	1.22355e-18	0.595362	0.904	0.798	2.11002e-14	7
Sdc1.1	1.2569e-18	0.516444	0.559	0.349	2.16752e-14	7
Ppic.2	1.37885e-18	0.531578	0.829	0.709	2.37783e-14	7
Id2	1.45565e-18	0.519196	0.577	0.375	2.51027e-14	7
Dynll1.2	1.60175e-18	0.512415	0.964	0.915	2.76221e-14	7
Fndc1	1.75431e-18	0.540736	0.623	0.434	3.02531e-14	7
Crat.1	1.99708e-18	-0.503225	0.996	0.995	3.44397e-14	7
Crispld2	2.15005e-18	0.535963	0.559	0.367	3.70777e-14	7
Sh3bgrl	2.92034e-18	0.514925	0.726	0.568	5.03613e-14	7
Tesc.2	3.74195e-18	-0.614276	0.747	0.845	6.45299e-14	7
Map1b	4.11595e-18	0.554208	0.509	0.313	7.09795e-14	7
Pls3	1.5422e-17	0.671383	0.662	0.51	2.65953e-13	7
Gsn.2	2.06954e-17	0.920029	1	0.994	3.56893e-13	7
Emilin1.1	2.07009e-17	0.531873	0.733	0.571	3.56987e-13	7
C3.3	3.08922e-17	1.04359	0.811	0.78	5.32737e-13	7
Ccl21a	1.39026e-16	0.677053	0.281	0.123	2.39751e-12	7
Igfbp6.1	1.47864e-16	0.960174	0.705	0.595	2.54991e-12	7
Msln	2.54293e-16	0.882385	0.495	0.33	4.38528e-12	7
Lhfpl2.1	2.55087e-16	0.521903	0.505	0.322	4.39897e-12	7
[truncated: 4,856 more rows]
